# Supplementary material for: A comprehensive next generation sequencing-based virome assessment in brain tissue suggests no major virus - tumor association
Source: Acta Neuropathol Commun. 2016 Jul 11;4:71. doi: 10.1186/s40478-016-0338-z (PMC4940872; doi:10.1186/s40478-016-0338-z)
Supplement: Additional file 3: File S1. — TCGA GBM RNA. (XLS 374 kb) [file 40478_2016_338_MOESM3_ESM.xls]

## Sheet: Primary_GBM
RAW VALUES n=157
	# of samples	% of samples	Min	Max	TCGA-02-0047	TCGA-06-0132	TCGA-06-0174	TCGA-06-0211	TCGA-06-0645	TCGA-06-0743	TCGA-02-0055	TCGA-06-0138	TCGA-06-0178	TCGA-06-0211	TCGA-06-0646	TCGA-06-0744	TCGA-06-0125	TCGA-06-0156	TCGA-06-0184	TCGA-08-0386	TCGA-06-0745	TCGA-06-0156	TCGA-06-0187	TCGA-06-0219	TCGA-12-0616	TCGA-06-0747	TCGA-06-0129	TCGA-06-0157	TCGA-06-0190	TCGA-12-0618	TCGA-06-0749	TCGA-06-0130	TCGA-06-0158	TCGA-12-0619	TCGA-06-0750	TCGA-06-0139	TCGA-06-0168	TCGA-06-0210	TCGA-06-0238	TCGA-06-0649	TCGA-15-0742	TCGA-06-0141	TCGA-06-0644	TCGA-06-0686	TCGA-06-0878	TCGA-06-2557	TCGA-06-2567	TCGA-27-2519	TCGA-06-0882
Human	157	1	8556789	92317418	44521181	49790727	51704795	55084469	52773672	54932897	51931190	44058043	46370755	60012000	53154286	54357492	61911427	48369185	57036525	53805342	64165826	48620088	54298184	52509157	34839017	60559561	63415361	56257280	47912052	66891818	52040334	52399488	59975522	61526464	54696357	13971490	12113178	59594040	54079272	45537444	49892290	63255971	56715012	24993318	23623603	60810765	58530698	51341330	55773035
chrvirus_gi|155573622|ref|NC_006273.2|_Human_herpesvirus_5_strain_Merlin,_complete_genome	1	0.00636943	1	1	0	0	0	0	0	0	0	0	0	0	0	0	0	0	0	0	0	0	0	0	0	0	0	0	0	0	0	0	0	0	0	0	0	0	0	0	0	0	0	0	0	0	1	0	0
chrvirus_gi|9628421|ref|NC_001669.1|_Simian_virus_40,_complete_genome	3	0.0191083	1	1	0	0	0	0	0	0	0	0	0	0	0	0	0	0	0	0	0	0	0	0	0	0	0	0	0	0	0	0	0	0	0	0	0	0	0	0	0	0	0	0	0	0	0	0	0
EBV	3	0.0191083	1	6	0	0	0	0	0	0	2	0	0	0	0	0	0	0	0	0	0	0	0	0	0	0	0	0	0	0	0	0	0	0	0	0	0	0	0	0	0	0	0	0	0	0	0	0	0
MuLV	144	0.917197	1	26	7	3	7	8	5	1	2	0	0	8	4	2	8	3	6	6	3	5	9	0	1	2	22	2	5	10	2	6	4	4	1	1	2	3	1	3	1	0	8	2	3	6	3	0	11
chrvirus_gi|9629378|ref|NC_001806.1|_Human_herpesvirus_1,_complete_genome	1	0.00636943	1	1	0	0	0	0	0	0	0	0	0	0	0	0	0	0	0	0	0	0	0	0	0	0	0	0	0	0	0	0	0	0	0	0	0	0	0	0	0	0	0	0	0	0	0	0	0
chrvirus_gi|9629267|ref|NC_001798.1|_Human_herpesvirus_2,_complete_genome	1	0.00636943	1	1	0	0	1	0	0	0	0	0	0	0	0	0	0	0	0	0	0	0	0	0	0	0	0	0	0	0	0	0	0	0	0	0	0	0	0	0	0	0	0	0	0	0	0	0	0
chrvirus_gi|9633069|ref|NC_000898.1|_Human_herpesvirus_6B_complete_genome	1	0.00636943	5	5	0	0	0	0	0	0	0	0	0	0	0	0	0	0	0	0	0	0	0	0	0	0	0	0	0	0	0	0	0	0	0	0	0	0	0	0	0	0	0	0	0	0	0	0	0
chrvirus_gi|51874225|ref|NC_001716.2|_Human_herpesvirus_7,_complete_genome	10	0.0636943	1	1	0	0	0	0	1	0	0	0	1	0	0	0	0	0	0	0	0	0	1	1	0	0	0	0	0	0	0	0	0	0	0	0	0	0	0	0	1	0	0	0	0	0	0	0	0
chrvirus_gi|139472801|ref|NC_009333.1|_Human_herpesvirus_8,_complete_genome	2	0.0127389	1	2	0	0	0	0	0	0	0	0	0	0	0	0	0	0	0	0	0	0	0	0	0	0	0	0	0	0	0	0	0	0	0	0	0	0	0	0	0	0	0	0	0	0	0	0	0
chrvirus_gi|9626158|ref|NC_001405.1|_Human_adenovirus_C,_complete_genome	4	0.0254777	1	1	0	0	0	0	0	0	0	0	0	0	0	0	0	0	1	0	0	0	0	0	0	0	0	0	0	0	0	0	0	0	0	0	0	0	0	0	0	0	0	0	0	0	0	0	0
chrvirus_gi|166159177|ref|NC_008604.2|_Culex_flavivirus,_complete_genome	1	0.00636943	1	1	0	0	0	0	0	0	0	0	0	0	0	0	0	0	0	0	0	0	0	0	0	0	0	0	0	0	0	0	0	0	0	0	0	0	0	0	0	0	0	0	0	0	0	1	0
chrvirus_gi|9629357|ref|NC_001802.1|_Human_immunodeficiency_virus_1,_complete_genome	2	0.0127389	1	1	0	0	0	0	0	0	0	0	0	0	0	0	0	0	0	0	0	0	0	0	0	0	0	0	0	0	0	0	0	0	0	0	0	0	0	0	0	0	0	0	0	0	0	0	0
chrvirus_gi|73919206|ref|NC_007366.1|_Influenza_A_virus_(A/New_York/392/2004(H3N2))_segment_4,_complete_sequence	3	0.0191083	1	1	0	0	0	0	0	0	0	0	0	0	0	0	0	0	0	0	0	0	0	1	0	1	0	0	0	0	0	0	0	0	0	0	0	0	0	0	0	0	0	0	0	0	0	0	0
chrvirus_gi|401829616|ref|NC_018464.1|_Shamonda_virus_N_and_NSs_genes,_segment_S,_genomic_RNA,_isolate_Ib_An_5550	39	0.248408	1	6	0	0	0	0	0	1	0	0	2	0	0	0	0	0	0	1	0	0	1	1	1	0	0	0	0	0	0	0	0	0	0	0	0	0	1	0	0	0	0	1	0	2	0	0	0
chrvirus_Human_Papillomavirus_3	1	0.00636943	1	1	0	0	0	0	0	0	0	0	0	0	0	0	0	1	0	0	0	0	0	0	0	0	0	0	0	0	0	0	0	0	0	0	0	0	0	0	0	0	0	0	0	0	0	0	0
chrvirus_Human_Papillomavirus_21	1	0.00636943	1	1	0	0	0	0	0	0	0	0	0	0	0	0	0	0	0	0	0	0	0	0	0	0	0	0	0	0	0	0	0	0	0	0	0	0	0	0	0	0	0	0	0	0	0	0	0
chrvirus_Human_Papillomavirus_38	1	0.00636943	1	1	0	0	0	0	0	0	0	0	0	0	0	0	0	0	0	0	0	0	0	0	0	0	0	0	0	0	0	0	0	0	0	0	0	0	0	0	0	0	0	0	0	0	0	0	0
chrvirus_Human_Papillomavirus_70	1	0.00636943	1	1	0	0	0	0	0	0	0	0	0	0	0	0	0	0	0	0	0	0	0	1	0	0	0	0	0	0	0	0	0	0	0	0	0	0	0	0	0	0	0	0	0	0	0	0	0
chrvirus_Human_Papillomavirus_92	1	0.00636943	1	1	0	0	0	0	0	0	0	0	0	0	0	0	0	0	0	0	0	0	0	0	0	0	0	0	0	0	0	0	0	0	0	0	0	0	0	0	0	0	0	0	0	0	0	0	0
chrvirus_Human_Papillomavirus_96	1	0.00636943	2	2	0	0	0	0	0	0	0	0	0	0	0	0	0	0	0	0	0	0	0	0	0	0	0	0	0	0	0	0	0	0	0	0	0	0	0	0	0	0	0	0	0	0	0	0	0
chrvirus_Human_Papillomavirus_98	19	0.121019	1	3	1	0	0	0	0	0	2	0	0	1	0	2	0	1	0	0	1	0	0	2	0	0	0	0	0	0	3	0	0	0	0	0	0	0	1	0	1	1	0	0	0	0	0	0	2
chrvirus_Human_Papillomavirus_107	2	0.0127389	1	1	0	0	0	0	0	0	0	0	0	0	0	0	0	0	0	0	0	0	0	0	0	0	0	0	0	0	0	0	0	0	0	0	0	0	0	0	0	0	0	0	0	0	0	0	0
chrvirus_Human_Papillomavirus_111	1	0.00636943	1	1	0	0	0	0	0	0	0	0	0	0	0	0	0	0	0	0	1	0	0	0	0	0	0	0	0	0	0	0	0	0	0	0	0	0	0	0	0	0	0	0	0	0	0	0	0
chrvirus_Human_Papillomavirus_118	1	0.00636943	1	1	0	0	0	0	0	0	0	0	0	0	0	0	0	0	0	0	0	0	0	0	0	0	0	0	0	0	0	0	0	0	0	0	0	0	0	0	0	0	0	0	0	0	0	0	0
chrvirus_Human_Papillomavirus_122	1	0.00636943	1	1	0	0	0	0	0	0	0	0	0	0	0	0	0	0	0	0	0	0	0	0	0	0	0	0	0	0	1	0	0	0	0	0	0	0	0	0	0	0	0	0	0	0	0	0	0
chrvirus_Human_Papillomavirus_129	1	0.00636943	1	1	0	0	0	0	0	0	0	0	0	0	0	0	0	0	0	0	0	0	0	0	0	0	0	0	0	0	0	0	0	0	0	0	0	0	0	0	0	0	0	0	0	0	0	0	0
chrvirus_Human_Papillomavirus_142	2	0.0127389	1	1	0	0	0	0	0	0	0	0	0	0	0	1	0	0	0	0	0	0	0	0	0	0	0	0	1	0	0	0	0	0	0	0	0	0	0	0	0	0	0	0	0	0	0	0	0
chrvirus_Human_Papillomavirus_155	6	0.0382166	1	11	0	0	0	0	1	1	0	0	0	0	1	4	0	0	0	0	0	0	0	0	0	0	0	0	0	3	11	0	0	0	0	0	0	0	0	0	0	0	0	0	0	0	0	0	0
chrvirus_Human_Papillomavirus_169	2	0.0127389	1	1	0	0	0	0	0	0	0	0	0	0	0	0	0	0	0	0	0	0	0	0	0	0	0	0	0	0	0	0	0	0	0	0	0	0	0	0	0	0	0	0	0	0	0	0	0
chrvirus_gi|82503188|ref|NC_007605.1|_Human_herpesvirus_4_Type_1				4	0	0	0	0	0	0	1	0	0	0	0	0	0	0	0	0	0	0	0	0	0	0	0	0	0	0	0	0	0	0	0	0	0	0	0	0	0	0	0	0	0	0	0	0	0
chrvirus_gi|139424470|ref|NC_009334.1|_Human_herpesvirus_4_Type_2				2	0	0	0	0	0	0	1	0	0	0	0	0	0	0	0	0	0	0	0	0	0	0	0	0	0	0	0	0	0	0	0	0	0	0	0	0	0	0	0	0	0	0	0	0	0
chrvirus_MuLV_VP62_XMRV_DQ399707				1	0	0	0	0	0	0	0	0	0	0	0	0	0	0	0	0	0	0	0	0	0	0	0	0	0	0	0	0	0	0	0	0	0	0	0	0	0	0	0	0	0	0	0	0	0
chrvirus_MuLV_MCF1233_MuLV_U13766				1	0	0	0	0	0	0	0	0	0	0	0	0	0	0	0	0	0	0	0	0	0	0	0	0	0	0	0	0	0	0	0	0	0	0	0	0	0	0	0	0	0	0	0	0	0
chrvirus_MuLV_DG75_MuLV_AF221065				2	0	0	0	0	0	0	0	0	0	0	0	0	0	0	0	0	0	0	0	0	0	0	0	0	0	0	0	0	0	0	0	0	0	0	0	0	0	0	0	0	0	0	0	0	0
chrvirus_gi|9626953|ref|NC_001499.1|_Abelson_murine_leukemia_virus,_complete_genome				26	7	3	7	8	5	1	2	0	0	8	4	2	8	3	6	6	3	5	9	0	1	2	22	2	5	10	2	6	4	4	1	1	2	3	1	3	1	0	8	2	3	6	3	0	11
chrvirus_gi|9626958|ref|NC_001501.1|_Moloney_murine_leukemia_virus,_complete_genome				1	0	0	0	0	0	0	0	0	0	0	0	0	0	0	0	0	0	0	0	0	0	0	0	0	0	0	0	0	0	0	0	0	0	0	0	0	0	0	0	0	0	0	0	0	0
NORMALIZED VALUES: RPMH (Reads Per Mapped Human reads) n=157
	# of samples	% of samples	Min	Max	TCGA-02-0047	TCGA-06-0132	TCGA-06-0174	TCGA-06-0211	TCGA-06-0645	TCGA-06-0743	TCGA-02-0055	TCGA-06-0138	TCGA-06-0178	TCGA-06-0211	TCGA-06-0646	TCGA-06-0744	TCGA-06-0125	TCGA-06-0156	TCGA-06-0184	TCGA-08-0386	TCGA-06-0745	TCGA-06-0156	TCGA-06-0187	TCGA-06-0219	TCGA-12-0616	TCGA-06-0747	TCGA-06-0129	TCGA-06-0157	TCGA-06-0190	TCGA-12-0618	TCGA-06-0749	TCGA-06-0130	TCGA-06-0158	TCGA-12-0619	TCGA-06-0750	TCGA-06-0139	TCGA-06-0168	TCGA-06-0210	TCGA-06-0238	TCGA-06-0649	TCGA-15-0742	TCGA-06-0141	TCGA-06-0644	TCGA-06-0686	TCGA-06-0878	TCGA-06-2557	TCGA-06-2567	TCGA-27-2519	TCGA-06-0882
chrvirus_gi|155573622|ref|NC_006273.2|_Human_herpesvirus_5_strain_Merlin,_complete_genome	1	0.00636943	0.0170851	0.0170851	0	0	0	0	0	0	0	0	0	0	0	0	0	0	0	0	0	0	0	0	0	0	0	0	0	0	0	0	0	0	0	0	0	0	0	0	0	0	0	0	0	0	0.0170851	0	0
chrvirus_gi|9628421|ref|NC_001669.1|_Simian_virus_40,_complete_genome	3	0.0191083	0.0154455	0.0214086	0	0	0	0	0	0	0	0	0	0	0	0	0	0	0	0	0	0	0	0	0	0	0	0	0	0	0	0	0	0	0	0	0	0	0	0	0	0	0	0	0	0	0	0	0
EBV	3	0.0191083	0.0155004	0.125719	0	0	0	0	0	0	0.0385125	0	0	0	0	0	0	0	0	0	0	0	0	0	0	0	0	0	0	0	0	0	0	0	0	0	0	0	0	0	0	0	0	0	0	0	0	0	0
MuLV	144	0.917197	0.0154455	0.45998	0.157229	0.0602522	0.135384	0.145231	0.0947442	0.018204	0.0385125	0	0	0.133307	0.0752526	0.0367935	0.129217	0.062023	0.105196	0.111513	0.0467539	0.102838	0.165751	0	0.0287035	0.0330253	0.346919	0.035551	0.104358	0.149495	0.0384317	0.114505	0.0666939	0.0650127	0.0182828	0.0715743	0.165109	0.0503406	0.0184914	0.0658799	0.0200432	0	0.141056	0.0800214	0.126992	0.0986667	0.0512552	0	0.197228
chrvirus_gi|9629378|ref|NC_001806.1|_Human_herpesvirus_1,_complete_genome	1	0.00636943	0.0180877	0.0180877	0	0	0	0	0	0	0	0	0	0	0	0	0	0	0	0	0	0	0	0	0	0	0	0	0	0	0	0	0	0	0	0	0	0	0	0	0	0	0	0	0	0	0	0	0
chrvirus_gi|9629267|ref|NC_001798.1|_Human_herpesvirus_2,_complete_genome	1	0.00636943	0.0193406	0.0193406	0	0	0.0193406	0	0	0	0	0	0	0	0	0	0	0	0	0	0	0	0	0	0	0	0	0	0	0	0	0	0	0	0	0	0	0	0	0	0	0	0	0	0	0	0	0	0
HHV6/7	11	0.0700637	0.0162969	0.0906279	0	0	0	0	0.0189488	0	0	0	0.0215653	0	0	0	0	0	0	0	0	0	0.0184168	0.0190443	0	0	0	0	0	0	0	0	0	0	0	0	0	0	0	0	0.0200432	0	0	0	0	0	0	0	0
chrvirus_gi|139472801|ref|NC_009333.1|_Human_herpesvirus_8,_complete_genome	2	0.0127389	0.014348	0.106483	0	0	0	0	0	0	0	0	0	0	0	0	0	0	0	0	0	0	0	0	0	0	0	0	0	0	0	0	0	0	0	0	0	0	0	0	0	0	0	0	0	0	0	0	0
chrvirus_gi|9626158|ref|NC_001405.1|_Human_adenovirus_C,_complete_genome	4	0.0254777	0.0164489	0.0254171	0	0	0	0	0	0	0	0	0	0	0	0	0	0	0.0175326	0	0	0	0	0	0	0	0	0	0	0	0	0	0	0	0	0	0	0	0	0	0	0	0	0	0	0	0	0	0
chrvirus_gi|166159177|ref|NC_008604.2|_Culex_flavivirus,_complete_genome	1	0.00636943	0.0194775	0.0194775	0	0	0	0	0	0	0	0	0	0	0	0	0	0	0	0	0	0	0	0	0	0	0	0	0	0	0	0	0	0	0	0	0	0	0	0	0	0	0	0	0	0	0	0.0194775	0
chrvirus_gi|9629357|ref|NC_001802.1|_Human_immunodeficiency_virus_1,_complete_genome	2	0.0127389	0.0162969	0.0216074	0	0	0	0	0	0	0	0	0	0	0	0	0	0	0	0	0	0	0	0	0	0	0	0	0	0	0	0	0	0	0	0	0	0	0	0	0	0	0	0	0	0	0	0	0
chrvirus_gi|73919206|ref|NC_007366.1|_Influenza_A_virus_(A/New_York/392/2004(H3N2))_segment_4,_complete_sequence	3	0.0191083	0.0165127	0.0207398	0	0	0	0	0	0	0	0	0	0	0	0	0	0	0	0	0	0	0	0.0190443	0	0.0165127	0	0	0	0	0	0	0	0	0	0	0	0	0	0	0	0	0	0	0	0	0	0	0
chrvirus_gi|401829616|ref|NC_018464.1|_Shamonda_virus_N_and_NSs_genes,_segment_S,_genomic_RNA,_isolate_Ib_An_5550	39	0.248408	0.0165292	0.271414	0	0	0	0	0	0.018204	0	0	0.0431306	0	0	0	0	0	0	0.0185855	0	0	0.0184168	0.0190443	0.0287035	0	0	0	0	0	0	0	0	0	0	0	0	0	0.0184914	0	0	0	0	0.0400107	0	0.0328889	0	0	0
chrvirus_Human_Papillomavirus_3	1	0.00636943	0.0206743	0.0206743	0	0	0	0	0	0	0	0	0	0	0	0	0	0.0206743	0	0	0	0	0	0	0	0	0	0	0	0	0	0	0	0	0	0	0	0	0	0	0	0	0	0	0	0	0	0	0
chrvirus_Human_Papillomavirus_21	1	0.00636943	0.0187643	0.0187643	0	0	0	0	0	0	0	0	0	0	0	0	0	0	0	0	0	0	0	0	0	0	0	0	0	0	0	0	0	0	0	0	0	0	0	0	0	0	0	0	0	0	0	0	0
chrvirus_Human_Papillomavirus_38	1	0.00636943	0.0185816	0.0185816	0	0	0	0	0	0	0	0	0	0	0	0	0	0	0	0	0	0	0	0	0	0	0	0	0	0	0	0	0	0	0	0	0	0	0	0	0	0	0	0	0	0	0	0	0
chrvirus_Human_Papillomavirus_70	1	0.00636943	0.0190443	0.0190443	0	0	0	0	0	0	0	0	0	0	0	0	0	0	0	0	0	0	0	0.0190443	0	0	0	0	0	0	0	0	0	0	0	0	0	0	0	0	0	0	0	0	0	0	0	0	0
chrvirus_Human_Papillomavirus_92	1	0.00636943	0.0148505	0.0148505	0	0	0	0	0	0	0	0	0	0	0	0	0	0	0	0	0	0	0	0	0	0	0	0	0	0	0	0	0	0	0	0	0	0	0	0	0	0	0	0	0	0	0	0	0
chrvirus_Human_Papillomavirus_96	1	0.00636943	0.0474455	0.0474455	0	0	0	0	0	0	0	0	0	0	0	0	0	0	0	0	0	0	0	0	0	0	0	0	0	0	0	0	0	0	0	0	0	0	0	0	0	0	0	0	0	0	0	0	0
chrvirus_Human_Papillomavirus_98	19	0.121019	0.0155846	0.0576476	0.0224612	0	0	0	0	0	0.0385125	0	0	0.0166633	0	0.0367935	0	0.0206743	0	0	0.0155846	0	0	0.0380886	0	0	0	0	0	0	0.0576476	0	0	0	0	0	0	0	0.0184914	0	0.0200432	0.0158088	0	0	0	0	0	0	0.0358596
chrvirus_Human_Papillomavirus_107	2	0.0127389	0.0161635	0.0299081	0	0	0	0	0	0	0	0	0	0	0	0	0	0	0	0	0	0	0	0	0	0	0	0	0	0	0	0	0	0	0	0	0	0	0	0	0	0	0	0	0	0	0	0	0
chrvirus_Human_Papillomavirus_111	1	0.00636943	0.0155846	0.0155846	0	0	0	0	0	0	0	0	0	0	0	0	0	0	0	0	0.0155846	0	0	0	0	0	0	0	0	0	0	0	0	0	0	0	0	0	0	0	0	0	0	0	0	0	0	0	0
chrvirus_Human_Papillomavirus_118	1	0.00636943	0.0194789	0.0194789	0	0	0	0	0	0	0	0	0	0	0	0	0	0	0	0	0	0	0	0	0	0	0	0	0	0	0	0	0	0	0	0	0	0	0	0	0	0	0	0	0	0	0	0	0
chrvirus_Human_Papillomavirus_122	1	0.00636943	0.0192159	0.0192159	0	0	0	0	0	0	0	0	0	0	0	0	0	0	0	0	0	0	0	0	0	0	0	0	0	0	0.0192159	0	0	0	0	0	0	0	0	0	0	0	0	0	0	0	0	0	0
chrvirus_Human_Papillomavirus_129	1	0.00636943	0.0187643	0.0187643	0	0	0	0	0	0	0	0	0	0	0	0	0	0	0	0	0	0	0	0	0	0	0	0	0	0	0	0	0	0	0	0	0	0	0	0	0	0	0	0	0	0	0	0	0
chrvirus_Human_Papillomavirus_142	2	0.0127389	0.0183967	0.0208716	0	0	0	0	0	0	0	0	0	0	0	0.0183967	0	0	0	0	0	0	0	0	0	0	0	0	0.0208716	0	0	0	0	0	0	0	0	0	0	0	0	0	0	0	0	0	0	0	0
chrvirus_Human_Papillomavirus_155	6	0.0382166	0.018204	0.211375	0	0	0	0	0.0189488	0.018204	0	0	0	0	0.0188132	0.0735869	0	0	0	0	0	0	0	0	0	0	0	0	0	0.0448485	0.211375	0	0	0	0	0	0	0	0	0	0	0	0	0	0	0	0	0	0
chrvirus_Human_Papillomavirus_169	2	0.0127389	0.019779	0.0299081	0	0	0	0	0	0	0	0	0	0	0	0	0	0	0	0	0	0	0	0	0	0	0	0	0	0	0	0	0	0	0	0	0	0	0	0	0	0	0	0	0	0	0	0	0
chrvirus_gi|82503188|ref|NC_007605.1|_Human_herpesvirus_4_Type_1				0.0838129	0	0	0	0	0	0	0.0192563	0	0	0	0	0	0	0	0	0	0	0	0	0	0	0	0	0	0	0	0	0	0	0	0	0	0	0	0	0	0	0	0	0	0	0	0	0	0
chrvirus_gi|139424470|ref|NC_009334.1|_Human_herpesvirus_4_Type_2				0.0419064	0	0	0	0	0	0	0.0192563	0	0	0	0	0	0	0	0	0	0	0	0	0	0	0	0	0	0	0	0	0	0	0	0	0	0	0	0	0	0	0	0	0	0	0	0	0	0
chrvirus_MuLV_VP62_XMRV_DQ399707				0.0214376	0	0	0	0	0	0	0	0	0	0	0	0	0	0	0	0	0	0	0	0	0	0	0	0	0	0	0	0	0	0	0	0	0	0	0	0	0	0	0	0	0	0	0	0	0
chrvirus_MuLV_MCF1233_MuLV_U13766				0.0304485	0	0	0	0	0	0	0	0	0	0	0	0	0	0	0	0	0	0	0	0	0	0	0	0	0	0	0	0	0	0	0	0	0	0	0	0	0	0	0	0	0	0	0	0	0
chrvirus_MuLV_DG75_MuLV_AF221065				0.0432147	0	0	0	0	0	0	0	0	0	0	0	0	0	0	0	0	0	0	0	0	0	0	0	0	0	0	0	0	0	0	0	0	0	0	0	0	0	0	0	0	0	0	0	0	0
chrvirus_gi|9626953|ref|NC_001499.1|_Abelson_murine_leukemia_virus,_complete_genome				0.45998	0.157229	0.0602522	0.135384	0.145231	0.0947442	0.018204	0.0385125	0	0	0.133307	0.0752526	0.0367935	0.129217	0.062023	0.105196	0.111513	0.0467539	0.102838	0.165751	0	0.0287035	0.0330253	0.346919	0.035551	0.104358	0.149495	0.0384317	0.114505	0.0666939	0.0650127	0.0182828	0.0715743	0.165109	0.0503406	0.0184914	0.0658799	0.0200432	0	0.141056	0.0800214	0.126992	0.0986667	0.0512552	0	0.197228
chrvirus_gi|9626958|ref|NC_001501.1|_Moloney_murine_leukemia_virus,_complete_genome				0.0197293	0	0	0	0	0	0	0	0	0	0	0	0	0	0	0	0	0	0	0	0	0	0	0	0	0	0	0	0	0	0	0	0	0	0	0	0	0	0	0	0	0	0	0	0	0
chrvirus_gi|9633069|ref|NC_000898.1|_Human_herpesvirus_6B_complete_genome				0.0906279	0	0	0	0	0	0	0	0	0	0	0	0	0	0	0	0	0	0	0	0	0	0	0	0	0	0	0	0	0	0	0	0	0	0	0	0	0	0	0	0	0	0	0	0	0
chrvirus_gi|51874225|ref|NC_001716.2|_Human_herpesvirus_7,_complete_genome				0.0295547	0	0	0	0	0.0189488	0	0	0	0.0215653	0	0	0	0	0	0	0	0	0	0.0184168	0.0190443	0	0	0	0	0	0	0	0	0	0	0	0	0	0	0	0	0.0200432	0	0	0	0	0	0	0	0
[truncated: 112 more columns]

## Sheet: Recurrent_GBM
RAW VALUES =13
	# of samples	% of samples	Min	Max	TCGA-06-0211	TCGA-06-0125	TCGA-06-0221	TCGA-06-0190	TCGA-06-0152	TCGA-06-0171	TCGA-06-0210	TCGA-14-0736	TCGA-19-0957	TCGA-19-1389	TCGA-14-1034	TCGA-14-1402	TCGA-19-4065
Human	13	1	30477904	60737783	49479341	52549316	50535121	52835521	57461717	60737783	57177411	30477904	52677516	48526262	35410129	42764547	48036910
HHV 6/7	4	0.307692	1	105	0	0	105	1	0	0	2	1	0	0	0	0	0
chrvirus_gi|401829616|ref|NC_018464.1|_Shamonda_virus_N_and_NSs_genes,_segment_S,_genomic_RNA,_isolate_Ib_An_5550	2	0.153846	1	1	1	0	0	0	0	0	0	0	0	1	0	0	0
MuLV	13	1	1	15	5	5	9	7	15	12	5	2	7	3	2	1	7
chrvirus_Human_Papillomavirus_50	1	0.0769231	1	1	0	0	0	0	0	0	1	0	0	0	0	0	0
chrvirus_Human_Papillomavirus_96	1	0.0769231	1	1	0	0	0	0	0	0	0	0	0	0	1	0	0
chrvirus_Human_Papillomavirus_98	3	0.230769	1	4	0	1	0	4	0	0	0	1	0	0	0	0	0
chrvirus_Human_Papillomavirus_118	1	0.0769231	1	1	0	0	0	0	0	0	0	0	0	0	0	1	0
chrvirus_Human_Papillomavirus_119	1	0.0769231	1	1	0	0	0	0	0	0	1	0	0	0	0	0	0
chrvirus_Human_Papillomavirus_155	1	0.0769231	1	1	0	0	0	1	0	0	0	0	0	0	0	0	0
chrvirus_gi|9626953|ref|NC_001499.1|_Abelson_murine_leukemia_virus,_complete_genome	12	0.923077	1	15	4	5	9	6	15	12	5	1	7	3	2	0	7
chrvirus_gi|9626096|ref|NC_001362.1|_Friend_murine_leukemia_virus,_complete_genome	1	0.0769231	1	1	1	0	0	0	0	0	0	0	0	0	0	0	0
chrvirus_gi|9626958|ref|NC_001501.1|_Moloney_murine_leukemia_virus,_complete_genome	1	0.0769231	1	1	0	0	0	0	0	0	0	0	0	0	0	1	0
chrvirus_MuLV_MCF1233_MuLV_U13766	2	0.153846	1	1	0	0	0	1	0	0	0	1	0	0	0	0	0
NORMALIZED VALUES: RPMH (Reads Per Mapped Human reads) n=13
	# of samples	% of samples	Min	Max	TCGA-06-0211	TCGA-06-0125	TCGA-06-0221	TCGA-06-0190	TCGA-06-0152	TCGA-06-0171	TCGA-06-0210	TCGA-14-0736	TCGA-19-0957	TCGA-19-1389	TCGA-14-1034	TCGA-14-1402	TCGA-19-4065
HHV 6/7	4	0.307692	0.0189267	2.07776	0	0	2.07776	0.0189267	0	0	0.0349788	0.0328107	0	0	0	0	0
chrvirus_gi|401829616|ref|NC_018464.1|_Shamonda_virus_N_and_NSs_genes,_segment_S,_genomic_RNA,_isolate_Ib_An_5550	2	0.153846	0.0202105	0.0206074	0.0202105	0	0	0	0	0	0	0	0	0.0206074	0	0	0
MuLV	13	1	0.0233839	0.261043	0.101052	0.0951487	0.178094	0.132487	0.261043	0.197571	0.0874471	0.0656213	0.132884	0.0618222	0.056481	0.0233839	0.145721
chrvirus_Human_Papillomavirus_50	1	0.0769231	0.0174894	0.0174894	0	0	0	0	0	0	0.0174894	0	0	0	0	0	0
chrvirus_Human_Papillomavirus_96	1	0.0769231	0.0282405	0.0282405	0	0	0	0	0	0	0	0	0	0	0.0282405	0	0
chrvirus_Human_Papillomavirus_98	3	0.230769	0.0190297	0.0757066	0	0.0190297	0	0.0757066	0	0	0	0.0328107	0	0	0	0	0
chrvirus_Human_Papillomavirus_118	1	0.0769231	0.0233839	0.0233839	0	0	0	0	0	0	0	0	0	0	0	0.0233839	0
chrvirus_Human_Papillomavirus_119	1	0.0769231	0.0174894	0.0174894	0	0	0	0	0	0	0.0174894	0	0	0	0	0	0
chrvirus_Human_Papillomavirus_155	1	0.0769231	0.0189267	0.0189267	0	0	0	0.0189267	0	0	0	0	0	0	0	0	0
chrvirus_gi|9626953|ref|NC_001499.1|_Abelson_murine_leukemia_virus,_complete_genome					0.0808418	0.0951487	0.178094	0.11356	0.261043	0.197571	0.0874471	0.0328107	0.132884	0.0618222	0.056481	0	0.145721
chrvirus_gi|9626096|ref|NC_001362.1|_Friend_murine_leukemia_virus,_complete_genome					0.0202105	0	0	0	0	0	0	0	0	0	0	0	0
chrvirus_gi|9626958|ref|NC_001501.1|_Moloney_murine_leukemia_virus,_complete_genome					0	0	0	0	0	0	0	0	0	0	0	0.0233839	0
chrvirus_MuLV_MCF1233_MuLV_U13766					0	0	0	0.0189267	0	0	0	0.0328107	0	0	0	0	0

## Sheet: Normal_Brain_Tissue
RAW VALUES n=5
	# of samples	% of samples	Min	Max	140325_UNC11-SN627_0349_AC3KB8ACXX_ACTTGA_L005	140325_UNC11-SN627_0349_AC3KB8ACXX_ATCACG_L003	140325_UNC11-SN627_0349_AC3KB8ACXX_GCCAAT_L005	140325_UNC11-SN627_0349_AC3KB8ACXX_GTCCGC_L005	140325_UNC11-SN627_0349_AC3KB8ACXX_TGACCA_L006
Human	5	1	55039409	69427137	63644877	63433245	69427137	55039409	58090729
chrvirus_gi|9626953|ref|NC_001499.1|_Abelson_murine_leukemia_virus,_complete_genome	5	1	1	7	3	2	1	7	2
chrvirus_gi|401829616|ref|NC_018464.1|_Shamonda_virus_N_and_NSs_genes,_segment_S,_genomic_RNA,_isolate_Ib_An_5550	1	0.2	2	2	0	0	0	0	2
NORMALIZED VALUES: RPMH (Reads Per Mapped Human reads) n=5
	# of samples	% of samples	Min	Max	140325_UNC11-SN627_0349_AC3KB8ACXX_ACTTGA_L005	140325_UNC11-SN627_0349_AC3KB8ACXX_ATCACG_L003	140325_UNC11-SN627_0349_AC3KB8ACXX_GCCAAT_L005	140325_UNC11-SN627_0349_AC3KB8ACXX_GTCCGC_L005	140325_UNC11-SN627_0349_AC3KB8ACXX_TGACCA_L006
chrvirus_gi|9626953|ref|NC_001499.1|_Abelson_murine_leukemia_virus,_complete_genome	5	1	0.0144036	0.127182	0.0471366	0.0315292	0.0144036	0.127182	0.0344289
chrvirus_gi|401829616|ref|NC_018464.1|_Shamonda_virus_N_and_NSs_genes,_segment_S,_genomic_RNA,_isolate_Ib_An_5550	1	0.2	0.0344289	0.0344289	0	0	0	0	0.0344289
