# Supplementary material for: A comprehensive next generation sequencing-based virome assessment in brain tissue suggests no major virus - tumor association
Source: Acta Neuropathol Commun. 2016 Jul 11;4:71. doi: 10.1186/s40478-016-0338-z (PMC4940872; doi:10.1186/s40478-016-0338-z)
Supplement: Additional file 4: File S2. — HCMV analysis. (XLSX 28 kb) [file 40478_2016_338_MOESM4_ESM.xlsx]

## Sheet: Sheet1
			Human Reads	HCMV Reads	HCMV reads per million human mapped reads
GSM1020244	mRNA-seq from cells infected with HCMV for 5hr	SRR592963	8116663	493005	60739.9
GSM1020245	mRNA-seq from cells infected with HCMV for 24hr	SRR592964	7232099	713393	98642.6
GSM1020246	mRNA-seq from cells infected with HCMV for 72hr	SRR592965	4165941	2325390	558191
GSM1020247	mRNA-seq from cells infected with HCMV for 5hr, replicate	SRR592966	38252094	2945762	77009.2
GSM1020248	mRNA-seq from cells infected with HCMV for 24hr, replicate	SRR592967	44079372	4952334	112350
GSM1020249	mRNA-seq from cells infected with HCMV for 72hr, replicate	SRR592968	30240002	18116132	599078
			Average Human Reads	Average HCMV Reads	Average HCMV reads per million human mapped reads
	mRNA-seq from cells infected with HCMV for 5hr		2.31844e+07	1.71938e+06	68874.5
	mRNA-seq from cells infected with HCMV for 24hr		2.56557e+07	2.83286e+06	105496
	mRNA-seq from cells infected with HCMV for 72hr		1.7203e+07	10220761	578635
