# Supplementary material for: A comprehensive next generation sequencing-based virome assessment in brain tissue suggests no major virus - tumor association
Source: Acta Neuropathol Commun. 2016 Jul 11;4:71. doi: 10.1186/s40478-016-0338-z (PMC4940872; doi:10.1186/s40478-016-0338-z)
Supplement: Additional file 6: File S3 — Other studies. (XLS 3154 kb) [file 40478_2016_338_MOESM6_ESM.xls]

## Sheet: GBMs
					Poly-A	Ribodepleted
RAW VALUES n=3	# of samples	% of samples	Min	Max	00RTS3-GBM	CAUPRVE-GBM	H8CPFRSJ-GBM
Human	3	1	58729828	69285556	68148175	69285556	58729828
EBV	2	0.666667	56	111	0	56	111
MuLV	3	1	166	253	5	166	253
chrvirus_gi|51874225|ref|NC_001716.2|_Human_herpesvirus_7,_complete_genome	1	0.333333	2	2	0	0	2
chrvirus_gi|22129792|ref|NC_004102.1|_Hepatitis_C_virus_genotype_1,_complete_genome	1	0.333333	6	6	0	0	6
chrvirus_gi|82503188|ref|NC_007605.1|_Human_herpesvirus_4_Type_1					0	49	96
chrvirus_gi|139424470|ref|NC_009334.1|_Human_herpesvirus_4_Type_2					0	7	15
chrvirus_gi|9628654|ref|NC_001702.1|_Murine_type_C_retrovirus,_complete_genome					0	31	48
chrvirus_gi|9626953|ref|NC_001499.1|_Abelson_murine_leukemia_virus,_complete_genome					5	1	3
chrvirus_MuLV_VP62_XMRV_DQ399707					0	5	5
chrvirus_MuLV_N417_MuLV_HQ246218					0	84	132
chrvirus_MuLV_MCF1233_MuLV_U13766					0	14	17
chrvirus_MuLV_JV_MuLV					0	31	48
					Poly-A	Ribodepleted
NORMALIZED VALUES: RPMH (Reads Per Mapped Human reads) n=3	# of samples	% of samples	Min	Max	00RTS3-GBM	CAUPRVE-GBM	H8CPFRSJ-GBM
EBV	2	0.666667	0.808249	1.89001	0	0.808249	1.89001
MuLV	3	1	2.39588	4.30786	0.0733695	2.39588	4.30786
chrvirus_gi|51874225|ref|NC_001716.2|_Human_herpesvirus_7,_complete_genome	1	0.333333	0.0340542	0.0340542	0	0	0.0340542
chrvirus_gi|22129792|ref|NC_004102.1|_Hepatitis_C_virus_genotype_1,_complete_genome	1	0.333333	0.102163	0.102163	0	0	0.102163
chrvirus_gi|82503188|ref|NC_007605.1|_Human_herpesvirus_4_Type_1					0	0.707218	1.6346
chrvirus_gi|139424470|ref|NC_009334.1|_Human_herpesvirus_4_Type_2					0	0.101031	0.255407
chrvirus_MuLV_N417_MuLV_HQ246218					0	1.21237	2.24758
chrvirus_MuLV_JV_MuLV					0	0.447424	0.817302
chrvirus_gi|9628654|ref|NC_001702.1|_Murine_type_C_retrovirus,_complete_genome					0	0.447424	0.817302
chrvirus_MuLV_MCF1233_MuLV_U13766					0	0.202062	0.289461
chrvirus_MuLV_VP62_XMRV_DQ399707					0	0.0721651	0.0851356
chrvirus_gi|9626953|ref|NC_001499.1|_Abelson_murine_leukemia_virus,_complete_genome					0.0733695	0.014433	0.0510814

## Sheet: GBM_RNA
RAW VALUES n=2					Tumor brain tissue	Peripheral brain tissue
	# of samples	% of samples	Min	Max	SRR359291	SRR359290
Human	1	0.5	22667329	22667329	22667329	20489160
HHV 6/7	1	0.5	1	1	1	1
chrvirus_gi|9626158|ref|NC_001405.1|_Human_adenovirus_C,_complete_genome	0	0	0	0	0	1
chrvirus_gi|9626953|ref|NC_001499.1|_Abelson_murine_leukemia_virus,_complete_genome	1	0.5	7	7	7	6
chrvirus_gi|157781212|ref|NC_009823.1|_Hepatitis_C_virus_genotype_2,_complete_genome	0	0	0	0	0	1
chrvirus_gi|401829616|ref|NC_018464.1|_Shamonda_virus_N_and_NSs_genes,_segment_S,_genomic_RNA,_isolate_Ib_An_5550	0	0	0	0	0	1
chrvirus_gi|224020395|ref|NC_001664.2|_Human_herpesvirus_6A_complete_genome	0	0	0	0	0	1
chrvirus_gi|51874225|ref|NC_001716.2|_Human_herpesvirus_7,_complete_genome	1	0.5	1	1	1	0
NORMALIZED VALUES: RPMH (Reads Per Mapped Human reads) n=2	# of samples	% of samples	Min	Max	SRR359291	SRR359290
HHV 6/7	1	0.5	0.0441164	0.0441164	0.0441164	0.0488063
chrvirus_gi|9626158|ref|NC_001405.1|_Human_adenovirus_C,_complete_genome	0	0	0	0	0	0.0488063
chrvirus_gi|9626953|ref|NC_001499.1|_Abelson_murine_leukemia_virus,_complete_genome	1	0.5	0.308815	0.308815	0.308815	0.292838
chrvirus_gi|157781212|ref|NC_009823.1|_Hepatitis_C_virus_genotype_2,_complete_genome	0	0	0	0	0	0.0488063
chrvirus_gi|401829616|ref|NC_018464.1|_Shamonda_virus_N_and_NSs_genes,_segment_S,_genomic_RNA,_isolate_Ib_An_5550	0	0	0	0	0	0.0488063
chrvirus_gi|224020395|ref|NC_001664.2|_Human_herpesvirus_6A_complete_genome	0	0	0	0	0	0.0488063
chrvirus_gi|51874225|ref|NC_001716.2|_Human_herpesvirus_7,_complete_genome	1	0.5	0.0441164	0.0441164	0.0441164	0

## Sheet: BodyMap
RAW VALUES n=1	50bp_PE_mRNA_Seq_FCB_s_3_1_sequence
Human	67105104
chrvirus_gi|9626158|ref|NC_001405.1|_Human_adenovirus_C,_complete_genome	10
chrvirus_Human_Papillomavirus_18	2
chrvirus_gi|9626953|ref|NC_001499.1|_Abelson_murine_leukemia_virus,_complete_genome	4
chrvirus_MuLV_DG75_MuLV_AF221065	1
NORMALIZED VALUES: RPMH (Reads Per Mapped Human reads) n=1	50bp_PE_mRNA_Seq_FCB_s_3_1_sequence
chrvirus_gi|9626158|ref|NC_001405.1|_Human_adenovirus_C,_complete_genome	0.14902
chrvirus_Human_Papillomavirus_18	0.029804
chrvirus_gi|9626953|ref|NC_001499.1|_Abelson_murine_leukemia_virus,_complete_genome	0.059608
chrvirus_MuLV_DG75_MuLV_AF221065	0.014902

## Sheet: MRI-biopsy
RAW VALUES n=36					glioma tissue - non-enhancing FLAIR+ sample	glioma tissue - non-enhancing FLAIR+ sample	glioma tissue - non-enhancing FLAIR+ sample	glioma tissue - non-enhancing FLAIR+ sample	glioma tissue - non-enhancing FLAIR+ sample	glioma tissue - non-enhancing FLAIR+ sample	glioma tissue - non-enhancing FLAIR+ sample	glioma tissue - non-enhancing FLAIR+ sample	glioma tissue - non-enhancing FLAIR+ sample	glioma tissue - non-enhancing FLAIR+ sample	glioma tissue - non-enhancing FLAIR+ sample	glioma tissue - non-enhancing FLAIR+ sample	glioma tissue - non-enhancing FLAIR+ sample	glioma tissue - non-enhancing FLAIR+ sample	glioma tissue - non-enhancing FLAIR+ sample	glioma tissue - non-enhancing FLAIR+ sample	glioma tissue - non-enhancing FLAIR+ sample	glioma tissue - non-enhancing FLAIR+ sample	glioma tissue - non-enhancing FLAIR+ sample	glioma tissue - non-enhancing FLAIR+ sample	glioma tissue - non-enhancing FLAIR+ sample	glioma tissue - non-enhancing FLAIR+ sample	glioma tissue - non-enhancing FLAIR+ sample	glioma tissue - non-enhancing FLAIR+ sample	glioma tissue - non-enhancing FLAIR+ sample	glioma tissue - non-enhancing FLAIR+ sample	glioma tissue - non-enhancing FLAIR+ sample	glioma tissue - non-enhancing FLAIR+ sample	glioma tissue - non-enhancing FLAIR+ sample	glioma tissue - non-enhancing FLAIR+ sample	glioma tissue - non-enhancing FLAIR+ sample	glioma tissue - non-enhancing FLAIR+ sample	glioma tissue - non-enhancing FLAIR+ sample	glioma tissue - non-enhancing FLAIR+ sample	glioma tissue - non-enhancing FLAIR+ sample	glioma tissue - non-enhancing FLAIR+ sample					glioma tissue - contrast-enhancing sample	glioma tissue - contrast-enhancing sample	glioma tissue - contrast-enhancing sample	glioma tissue - contrast-enhancing sample	glioma tissue - contrast-enhancing sample
	# of samples	% of samples	Min	Max	SRR1521352	SRR1521353	SRR1521354	SRR1521355	SRR1521356	SRR1521357	SRR1521358	SRR1521359	SRR1521360	SRR1521361	SRR1521362	SRR1521363	SRR1521364	SRR1521365	SRR1521366	SRR1521367	SRR1521368	SRR1521369	SRR1521370	SRR1521371	SRR1521372	SRR1521373	SRR1521374	SRR1521375	SRR1521376	SRR1521377	SRR1521378	SRR1521379	SRR1521380	SRR1521381	SRR1521382	SRR1521383	SRR1521384	SRR1521385	SRR1521386	SRR1521387	# of samples	% of samples	Min	Max	SRR1521388	SRR1521389	SRR1521390	SRR1521391	SRR1521392
Human	36	1	15983783	34170345	33943647	24093484	25873404	30709826	30328830	28046867	28534563	27432072	20497012	34170345	20196003	23505616	21015998	19859162	19590492	20978119	24054801	20189340	23068227	26191333	21188239	22931776	23339536	20119229	15983783	18638006	22726900	29114937	21752346	20840789	23730842	17098534	20868831	27062287	31886650	30163258	39	1	15932355	39080074	25802039	25772907	25071050	19813460	22971482
chrvirus_gi|155573622|ref|NC_006273.2|_Human_herpesvirus_5_strain_Merlin,_complete_genome	14	0.388889	1	5	0	0	0	0	0	0	0	0	0	0	0	2	1	2	1	0	2	0	1	0	1	0	5	4	1	1	2	1	0	0	0	0	2	0	0	0	12	0.307692	1	5	1	0	0	2	1
chrvirus_gi|9628421|ref|NC_001669.1|_Simian_virus_40,_complete_genome	2	0.0555556	10	17	0	0	0	0	0	0	0	0	0	0	0	0	0	0	0	0	0	0	0	0	0	0	0	0	10	17	0	0	0	0	0	0	0	0	0	0	4	0.102564	2	12	0	0	0	0	0
chrvirus_gi|82503188|ref|NC_007605.1|_Human_herpesvirus_4_Type_1	1	0.0277778	1	1	0	0	0	0	0	0	0	0	0	0	0	0	0	0	0	0	0	0	0	0	0	1	0	0	0	0	0	0	0	0	0	0	0	0	0	0	2	0.0512821	1	1	0	0	0	0	0
chrvirus_gi|9629378|ref|NC_001806.1|_Human_herpesvirus_1,_complete_genome	0	0	0	0	0	0	0	0	0	0	0	0	0	0	0	0	0	0	0	0	0	0	0	0	0	0	0	0	0	0	0	0	0	0	0	0	0	0	0	0	1	0.025641	1	1	0	0	0	0	0
HHV 6/7	8	0.222222	1	4	0	1	0	0	0	2	0	0	0	0	0	1	0	0	0	0	0	0	0	0	0	0	0	0	0	1	1	4	0	0	0	0	0	0	1	1	6	0.153846	1	2	0	0	0	0	0
chrvirus_gi|9626158|ref|NC_001405.1|_Human_adenovirus_C,_complete_genome	0	0	0	0	0	0	0	0	0	0	0	0	0	0	0	0	0	0	0	0	0	0	0	0	0	0	0	0	0	0	0	0	0	0	0	0	0	0	0	0	1	0.025641	1	1	0	0	0	0	0
chrvirus_gi|165973999|ref|NC_010277.1|_Merkel_cell_polyomavirus,_complete_genome	0	0	0	0	0	0	0	0	0	0	0	0	0	0	0	0	0	0	0	0	0	0	0	0	0	0	0	0	0	0	0	0	0	0	0	0	0	0	0	0	1	0.025641	3	3	0	0	0	0	0
chrvirus_gi|9626965|ref|NC_001503.1|_Mouse_mammary_tumor_virus,_complete_genome	0	0	0	0	0	0	0	0	0	0	0	0	0	0	0	0	0	0	0	0	0	0	0	0	0	0	0	0	0	0	0	0	0	0	0	0	0	0	0	0	2	0.0512821	1	1	0	0	0	1	0
chrvirus_gi|9629357|ref|NC_001802.1|_Human_immunodeficiency_virus_1,_complete_genome	2	0.0555556	88	98	0	0	0	0	0	0	0	0	0	0	0	0	0	0	0	0	0	0	0	0	0	0	0	0	88	98	0	0	0	0	0	0	0	0	0	0	4	0.102564	1	67	0	0	0	0	0
MuLV	33	0.916667	1	134	3	4	0	1	3	1	0	1	2	2	5	27	0	9	7	28	25	6	3	2	2	1	134	4	8	22	128	5	1	16	2	2	12	2	3	5	35	0.897436	1	252	2	2	3	252	2
chrvirus_gi|9628654|ref|NC_001702.1|_Murine_type_C_retrovirus,_complete_genome	10	0.277778	1	3	0	0	0	0	0	0	0	0	0	0	0	2	0	1	1	0	3	1	0	0	0	0	3	0	0	2	3	1	0	0	0	0	0	0	1	0	4	0.102564	1	5	1	0	0	5	0
chrvirus_gi|9629514|ref|NC_001819.1|_Rauscher_murine_leukemia_virus,_complete_genome	3	0.0833333	1	2	0	0	0	0	0	0	0	0	0	0	0	0	0	0	1	0	0	0	0	0	0	0	2	0	0	0	0	1	0	0	0	0	0	0	0	0	0	0	0	0	0	0	0	0	0
chrvirus_gi|9626953|ref|NC_001499.1|_Abelson_murine_leukemia_virus,_complete_genome	31	0.861111	1	62	3	4	0	1	3	1	0	1	2	2	5	13	0	4	1	17	8	2	3	0	2	1	25	4	4	6	62	0	1	10	1	2	11	2	1	3	35	0.897436	1	99	1	1	3	99	2
chrvirus_gi|9626096|ref|NC_001362.1|_Friend_murine_leukemia_virus,_complete_genome	4	0.111111	1	4	0	0	0	0	0	0	0	0	0	0	0	0	0	0	0	0	0	0	0	0	0	0	1	0	0	2	4	0	0	0	1	0	0	0	0	0	2	0.0512821	1	1	0	0	0	1	0
chrvirus_gi|9626958|ref|NC_001501.1|_Moloney_murine_leukemia_virus,_complete_genome	12	0.333333	1	44	0	0	0	0	0	0	0	0	0	0	0	10	0	2	0	11	4	2	0	0	0	0	26	0	3	9	44	1	0	4	0	0	1	0	0	0	7	0.179487	1	69	0	0	0	69	0
chrvirus_MuLV_VP62_XMRV_DQ399707	6	0.166667	1	32	0	0	0	0	0	0	0	0	0	0	0	0	0	1	0	0	2	0	0	0	0	0	32	0	1	0	2	0	0	1	0	0	0	0	0	0	5	0.128205	1	20	0	0	0	10	0
chrvirus_MuLV_N417_MuLV_HQ246218	3	0.0833333	1	4	0	0	0	0	0	0	0	0	0	0	0	0	0	0	0	0	2	0	0	1	0	0	4	0	0	0	0	0	0	0	0	0	0	0	0	0	3	0.0769231	1	9	0	0	0	9	0
chrvirus_MuLV_MCF1233_MuLV_U13766	6	0.166667	1	11	0	0	0	0	0	0	0	0	0	0	0	0	0	0	0	0	1	0	0	0	0	0	11	0	0	3	4	1	0	1	0	0	0	0	0	0	4	0.102564	1	6	0	0	0	4	0
chrvirus_MuLV_DG75_MuLV_AF221065	11	0.305556	1	24	0	0	0	0	0	0	0	0	0	0	0	1	0	1	3	0	3	1	0	1	0	0	24	0	0	0	7	1	0	0	0	0	0	0	1	2	5	0.128205	1	44	0	1	0	44	0
chrvirus_MuLV_JV_MuLV	5	0.138889	1	6	0	0	0	0	0	0	0	0	0	0	0	1	0	0	1	0	2	0	0	0	0	0	6	0	0	0	2	0	0	0	0	0	0	0	0	0	3	0.0769231	1	11	0	0	0	11	0
chrvirus_gi|224020395|ref|NC_001664.2|_Human_herpesvirus_6A_complete_genome	0	0	0	0	0	0	0	0	0	0	0	0	0	0	0	0	0	0	0	0	0	0	0	0	0	0	0	0	0	0	0	0	0	0	0	0	0	0	0	0	1	0.025641	1	1	0	0	0	0	0
chrvirus_gi|9633069|ref|NC_000898.1|_Human_herpesvirus_6B_complete_genome	2	0.0555556	1	1	0	1	0	0	0	0	0	0	0	0	0	0	0	0	0	0	0	0	0	0	0	0	0	0	0	0	0	1	0	0	0	0	0	0	0	0	2	0.0512821	1	2	0	0	0	0	0
chrvirus_gi|51874225|ref|NC_001716.2|_Human_herpesvirus_7,_complete_genome	7	0.194444	1	3	0	0	0	0	0	2	0	0	0	0	0	1	0	0	0	0	0	0	0	0	0	0	0	0	0	1	1	3	0	0	0	0	0	0	1	1	5	0.128205	1	1	0	0	0	0	0
NORMALIZED VALUES: RPMH (Reads Per Mapped Human reads) n=36					glioma tissue - non-enhancing FLAIR+ sample	glioma tissue - non-enhancing FLAIR+ sample	glioma tissue - non-enhancing FLAIR+ sample	glioma tissue - non-enhancing FLAIR+ sample	glioma tissue - non-enhancing FLAIR+ sample	glioma tissue - non-enhancing FLAIR+ sample	glioma tissue - non-enhancing FLAIR+ sample	glioma tissue - non-enhancing FLAIR+ sample	glioma tissue - non-enhancing FLAIR+ sample	glioma tissue - non-enhancing FLAIR+ sample	glioma tissue - non-enhancing FLAIR+ sample	glioma tissue - non-enhancing FLAIR+ sample	glioma tissue - non-enhancing FLAIR+ sample	glioma tissue - non-enhancing FLAIR+ sample	glioma tissue - non-enhancing FLAIR+ sample	glioma tissue - non-enhancing FLAIR+ sample	glioma tissue - non-enhancing FLAIR+ sample	glioma tissue - non-enhancing FLAIR+ sample	glioma tissue - non-enhancing FLAIR+ sample	glioma tissue - non-enhancing FLAIR+ sample	glioma tissue - non-enhancing FLAIR+ sample	glioma tissue - non-enhancing FLAIR+ sample	glioma tissue - non-enhancing FLAIR+ sample	glioma tissue - non-enhancing FLAIR+ sample	glioma tissue - non-enhancing FLAIR+ sample	glioma tissue - non-enhancing FLAIR+ sample	glioma tissue - non-enhancing FLAIR+ sample	glioma tissue - non-enhancing FLAIR+ sample	glioma tissue - non-enhancing FLAIR+ sample	glioma tissue - non-enhancing FLAIR+ sample	glioma tissue - non-enhancing FLAIR+ sample	glioma tissue - non-enhancing FLAIR+ sample	glioma tissue - non-enhancing FLAIR+ sample	glioma tissue - non-enhancing FLAIR+ sample	glioma tissue - non-enhancing FLAIR+ sample	glioma tissue - non-enhancing FLAIR+ sample					glioma tissue - contrast-enhancing sample	glioma tissue - contrast-enhancing sample	glioma tissue - contrast-enhancing sample	glioma tissue - contrast-enhancing sample	glioma tissue - contrast-enhancing sample
	# of samples	% of samples	Min	Max	SRR1521352	SRR1521353	SRR1521354	SRR1521355	SRR1521356	SRR1521357	SRR1521358	SRR1521359	SRR1521360	SRR1521361	SRR1521362	SRR1521363	SRR1521364	SRR1521365	SRR1521366	SRR1521367	SRR1521368	SRR1521369	SRR1521370	SRR1521371	SRR1521372	SRR1521373	SRR1521374	SRR1521375	SRR1521376	SRR1521377	SRR1521378	SRR1521379	SRR1521380	SRR1521381	SRR1521382	SRR1521383	SRR1521384	SRR1521385	SRR1521386	SRR1521387	# of samples	% of samples	Min	Max	SRR1521388	SRR1521389	SRR1521390	SRR1521391	SRR1521392
chrvirus_gi|155573622|ref|NC_006273.2|_Human_herpesvirus_5_strain_Merlin,_complete_genome	14	0.388889	0.0343466	0.214229	0	0	0	0	0	0	0	0	0	0	0	0.085086	0.0475828	0.100709	0.0510452	0	0.0831435	0	0.0433497	0	0.047196	0	0.214229	0.198815	0.0625634	0.0536538	0.0880014	0.0343466	0	0	0	0	0.0958367	0	0	0	12	0.307692	0.0387566	0.246089	0.0387566	0	0	0.100941	0.0435322
chrvirus_gi|9628421|ref|NC_001669.1|_Simian_virus_40,_complete_genome	2	0.0555556	0.625634	0.912115	0	0	0	0	0	0	0	0	0	0	0	0	0	0	0	0	0	0	0	0	0	0	0	0	0.625634	0.912115	0	0	0	0	0	0	0	0	0	0	4	0.102564	0.110778	0.753184	0	0	0	0	0
chrvirus_gi|82503188|ref|NC_007605.1|_Human_herpesvirus_4_Type_1	1	0.0277778	0.0436076	0.0436076	0	0	0	0	0	0	0	0	0	0	0	0	0	0	0	0	0	0	0	0	0	0.0436076	0	0	0	0	0	0	0	0	0	0	0	0	0	0	2	0.0512821	0.0349037	0.0491377	0	0	0	0	0
chrvirus_gi|9629378|ref|NC_001806.1|_Human_herpesvirus_1,_complete_genome	0	0	0	0	0	0	0	0	0	0	0	0	0	0	0	0	0	0	0	0	0	0	0	0	0	0	0	0	0	0	0	0	0	0	0	0	0	0	0	0	1	0.025641	0.0300022	0.0300022	0	0	0	0	0
HHV 6/7	8	0.222222	0.0313611	0.137387	0	0.041505	0	0	0	0.0713092	0	0	0	0	0	0.042543	0	0	0	0	0	0	0	0	0	0	0	0	0	0.0536538	0.0440007	0.137387	0	0	0	0	0	0	0.0313611	0.0331529	6	0.153846	0.0337415	0.075338	0	0	0	0	0
chrvirus_gi|9626158|ref|NC_001405.1|_Human_adenovirus_C,_complete_genome	0	0	0	0	0	0	0	0	0	0	0	0	0	0	0	0	0	0	0	0	0	0	0	0	0	0	0	0	0	0	0	0	0	0	0	0	0	0	0	0	1	0.025641	0.0528561	0.0528561	0	0	0	0	0
chrvirus_gi|165973999|ref|NC_010277.1|_Merkel_cell_polyomavirus,_complete_genome	0	0	0	0	0	0	0	0	0	0	0	0	0	0	0	0	0	0	0	0	0	0	0	0	0	0	0	0	0	0	0	0	0	0	0	0	0	0	0	0	1	0.025641	0.109627	0.109627	0	0	0	0	0
chrvirus_gi|9626965|ref|NC_001503.1|_Mouse_mammary_tumor_virus,_complete_genome	0	0	0	0	0	0	0	0	0	0	0	0	0	0	0	0	0	0	0	0	0	0	0	0	0	0	0	0	0	0	0	0	0	0	0	0	0	0	0	0	2	0.0512821	0.0504707	0.0540829	0	0	0	0.0504707	0
chrvirus_gi|9629357|ref|NC_001802.1|_Human_immunodeficiency_virus_1,_complete_genome	2	0.0555556	5.25807	5.50558	0	0	0	0	0	0	0	0	0	0	0	0	0	0	0	0	0	0	0	0	0	0	0	0	5.50558	5.25807	0	0	0	0	0	0	0	0	0	0	4	0.102564	0.036464	4.20528	0	0	0	0	0
MuLV	33	0.916667	0.0325629	5.74133	0.0883818	0.16602	0	0.0325629	0.0989158	0.0356546	0	0.0364537	0.0975752	0.0585303	0.247574	1.14866	0	0.453191	0.357316	1.33472	1.03929	0.297187	0.130049	0.0763611	0.094392	0.0436076	5.74133	0.198815	0.500507	1.18038	5.63209	0.171733	0.0459721	0.767725	0.0842785	0.116969	0.57502	0.0739036	0.0940833	0.165765	35	0.897436	0.0337415	12.7186	0.0775133	0.0776009	0.11966	12.7186	0.0870645
chrvirus_gi|9628654|ref|NC_001702.1|_Murine_type_C_retrovirus,_complete_genome
chrvirus_gi|9629514|ref|NC_001819.1|_Rauscher_murine_leukemia_virus,_complete_genome
chrvirus_gi|9626953|ref|NC_001499.1|_Abelson_murine_leukemia_virus,_complete_genome
chrvirus_gi|9626096|ref|NC_001362.1|_Friend_murine_leukemia_virus,_complete_genome
chrvirus_gi|9626958|ref|NC_001501.1|_Moloney_murine_leukemia_virus,_complete_genome
chrvirus_MuLV_VP62_XMRV_DQ399707
chrvirus_MuLV_N417_MuLV_HQ246218
chrvirus_MuLV_MCF1233_MuLV_U13766
chrvirus_MuLV_DG75_MuLV_AF221065
chrvirus_MuLV_JV_MuLV
chrvirus_gi|224020395|ref|NC_001664.2|_Human_herpesvirus_6A_complete_genome
chrvirus_gi|9633069|ref|NC_000898.1|_Human_herpesvirus_6B_complete_genome
chrvirus_gi|51874225|ref|NC_001716.2|_Human_herpesvirus_7,_complete_genome
[truncated: 55 more columns]

## Sheet: GBM_Stem_Cells
RAW VALUES n=24	# of samples	% of samples	Min	Max	SRR608893	SRR608894	SRR608895	SRR608896	SRR608897	SRR608898	SRR608899	SRR608900	SRR608901	SRR942849	SRR942850	SRR942851	SRR942852	SRR942853	SRR942854	SRR942855	SRR942856	SRR942857	SRR942858	SRR942859	SRR942860	SRR942861	SRR942862	SRR942863
Human	24	1	24712537	30429101	28719205	30033881	30429101	24712537	26582670	29020627	30087118	28079878	25630459	25556175	25618093	25025930	26081498	25522508	25755353	26733609	25105431	26047658	26087921	26855261	26187944	25164048	25911548	26469478
chrvirus_gi|155573622|ref|NC_006273.2|_Human_herpesvirus_5_strain_Merlin,_complete_genome	3	0.125	1	3	3	1	0	0	0	0	0	0	0	0	0	0	0	0	0	0	0	0	0	0	0	0	1	0
chrvirus_gi|9628421|ref|NC_001669.1|_Simian_virus_40,_complete_genome	1	0.0416667	1	1	0	0	1	0	0	0	0	0	0	0	0	0	0	0	0	0	0	0	0	0	0	0	0	0
chrvirus_gi|55775697|ref|NC_006430.1|_Parainfluenza_virus_5,_complete_genome	2	0.0833333	1	1	0	0	0	0	1	1	0	0	0	0	0	0	0	0	0	0	0	0	0	0	0	0	0	0
chrvirus_gi|9626158|ref|NC_001405.1|_Human_adenovirus_C,_complete_genome	24	1	1	91	91	71	90	45	32	81	44	62	39	8	1	3	1	4	2	3	1	3	2	1	2	1	11	5
chrvirus_gi|51874225|ref|NC_001716.2|_Human_herpesvirus_7,_complete_genome	9	0.375	1	5	0	0	0	0	0	1	0	0	0	0	0	0	0	1	0	3	5	1	3	0	2	0	1	1
chrvirus_gi|13277517|ref|NC_001653.2|_Hepatitis_delta_virus,_complete_genome	1	0.0416667	1	1	0	0	0	0	0	0	0	0	0	0	0	0	0	1	0	0	0	0	0	0	0	0	0	0
MuLV	5	0.208333	1	8	0	0	1	0	1	0	1	0	0	0	1	0	0	0	0	0	0	0	0	8	0	0	0	0
chrvirus_gi|9626953|ref|NC_001499.1|_Abelson_murine_leukemia_virus,_complete_genome	2	0.0833333	1	1	0	0	1	0	1	0	0	0	0	0	0	0	0	0	0	0	0	0	0	0	0	0	0	0
chrvirus_MuLV_VP62_XMRV_DQ399707	2	0.0833333	1	2	0	0	0	0	0	0	1	0	0	0	0	0	0	0	0	0	0	0	0	2	0	0	0	0
chrvirus_MuLV_DG75_MuLV_AF221065	2	0.0833333	1	5	0	0	0	0	0	0	0	0	0	0	1	0	0	0	0	0	0	0	0	5	0	0	0	0
chrvirus_MuLV_JV_MuLV	1	0.0416667	1	1	0	0	0	0	0	0	0	0	0	0	0	0	0	0	0	0	0	0	0	1	0	0	0	0
NORMALIZED VALUES: RPMH (Reads Per Mapped Human reads) n=24	# of samples	% of samples	Min	Max	SRR608893	SRR608894	SRR608895	SRR608896	SRR608897	SRR608898	SRR608899	SRR608900	SRR608901	SRR942849	SRR942850	SRR942851	SRR942852	SRR942853	SRR942854	SRR942855	SRR942856	SRR942857	SRR942858	SRR942859	SRR942860	SRR942861	SRR942862	SRR942863
chrvirus_gi|155573622|ref|NC_006273.2|_Human_herpesvirus_5_strain_Merlin,_complete_genome	3	0.125	0.0332957	0.10446	0.10446	0.0332957	0	0	0	0	0	0	0	0	0	0	0	0	0	0	0	0	0	0	0	0	0.0385928	0
chrvirus_gi|9628421|ref|NC_001669.1|_Simian_virus_40,_complete_genome	1	0.0416667	0.0328633	0.0328633	0	0	0.0328633	0	0	0	0	0	0	0	0	0	0	0	0	0	0	0	0	0	0	0	0	0
chrvirus_gi|55775697|ref|NC_006430.1|_Parainfluenza_virus_5,_complete_genome	2	0.0833333	0.0344582	0.0376185	0	0	0	0	0.0376185	0.0344582	0	0	0	0	0	0	0	0	0	0	0	0	0	0	0	0	0	0
chrvirus_gi|9626158|ref|NC_001405.1|_Human_adenovirus_C,_complete_genome	24	1	0.0372367	3.16861	3.16861	2.364	2.9577	1.82094	1.20379	2.79112	1.46242	2.20799	1.52163	0.313036	0.0390349	0.119876	0.0383414	0.156724	0.0776538	0.112218	0.039832	0.115174	0.0766638	0.0372367	0.076371	0.0397392	0.424521	0.188897
chrvirus_gi|51874225|ref|NC_001716.2|_Human_herpesvirus_7,_complete_genome	9	0.375	0.0344582	0.19916	0	0	0	0	0	0.0344582	0	0	0	0	0	0	0	0.0391811	0	0.112218	0.19916	0.0383912	0.114996	0	0.076371	0	0.0385928	0.0377794
chrvirus_gi|13277517|ref|NC_001653.2|_Hepatitis_delta_virus,_complete_genome	1	0.0416667	0.0391811	0.0391811	0	0	0	0	0	0	0	0	0	0	0	0	0	0.0391811	0	0	0	0	0	0	0	0	0	0
MuLV	5	0.208333	0.0328633	0.297893	0	0	0.0328633	0	0.0376185	0	0.0332368	0	0	0	0.0390349	0	0	0	0	0	0	0	0	0.297893	0	0	0	0
chrvirus_gi|9626953|ref|NC_001499.1|_Abelson_murine_leukemia_virus,_complete_genome
chrvirus_MuLV_VP62_XMRV_DQ399707
chrvirus_MuLV_DG75_MuLV_AF221065
chrvirus_MuLV_JV_MuLV
