# Supplementary material for: A comprehensive next generation sequencing-based virome assessment in brain tissue suggests no major virus - tumor association
Source: Acta Neuropathol Commun. 2016 Jul 11;4:71. doi: 10.1186/s40478-016-0338-z (PMC4940872; doi:10.1186/s40478-016-0338-z)
Supplement: Additional file 7: File S4 — TCGA LGG RNA. (XLSX 546 kb) [file 40478_2016_338_MOESM7_ESM.xlsx]

## Sheet: TP_514
RAW VALUES n=514	# of samples	% of samples	Min	Max	120604_UNC13-SN749_0179_AC0V5LACXX_ACTTGA_L005	120604_UNC13-SN749_0179_AC0V5LACXX_ACTTGA_L008	120604_UNC13-SN749_0179_AC0V5LACXX_ATCACG_L006	120604_UNC13-SN749_0179_AC0V5LACXX_GATCAG_L007	120604_UNC13-SN749_0180_BD127FACXX_ACTTGA_L003	120604_UNC13-SN749_0180_BD127FACXX_ATCACG_L002	120604_UNC13-SN749_0180_BD127FACXX_ATCACG_L006	120604_UNC13-SN749_0180_BD127FACXX_CGATGT_L005	120604_UNC13-SN749_0180_BD127FACXX_CGATGT_L007	120604_UNC13-SN749_0180_BD127FACXX_CGATGT_L008	120604_UNC13-SN749_0180_BD127FACXX_GATCAG_L006	120604_UNC13-SN749_0180_BD127FACXX_GATCAG_L008	120604_UNC13-SN749_0180_BD127FACXX_GGCTAC_L004	120604_UNC13-SN749_0180_BD127FACXX_TAGCTT_L007	120605_UNC11-SN627_0237_AD11WMACXX_ACTTGA_L002	120605_UNC11-SN627_0237_AD11WMACXX_ACTTGA_L007	120605_UNC11-SN627_0237_AD11WMACXX_ATCACG_L001	120605_UNC11-SN627_0237_AD11WMACXX_ATCACG_L005	120605_UNC11-SN627_0237_AD11WMACXX_ATCACG_L008	120605_UNC11-SN627_0237_AD11WMACXX_CGATGT_L003	120605_UNC11-SN627_0237_AD11WMACXX_CGATGT_L006	120605_UNC11-SN627_0237_AD11WMACXX_GATCAG_L001	120605_UNC11-SN627_0237_AD11WMACXX_GATCAG_L004	120605_UNC11-SN627_0237_AD11WMACXX_GGCTAC_L007	120605_UNC11-SN627_0237_AD11WMACXX_TAGCTT_L003	120605_UNC11-SN627_0237_AD11WMACXX_TAGCTT_L005	120605_UNC11-SN627_0237_AD11WMACXX_TGACCA_L006	120605_UNC11-SN627_0237_AD11WMACXX_TTAGGC_L002	120605_UNC11-SN627_0237_AD11WMACXX_TTAGGC_L004	120605_UNC11-SN627_0238_BD1265ACXX_ACTTGA_L001	120605_UNC11-SN627_0238_BD1265ACXX_CGATGT_L001	120605_UNC11-SN627_0238_BD1265ACXX_GATCAG_L002	120605_UNC11-SN627_0238_BD1265ACXX_GGCTAC_L004	120605_UNC11-SN627_0238_BD1265ACXX_GGCTAC_L008	120605_UNC11-SN627_0238_BD1265ACXX_TAGCTT_L003	120605_UNC11-SN627_0238_BD1265ACXX_TGACCA_L003	120605_UNC11-SN627_0238_BD1265ACXX_TGACCA_L004	120605_UNC11-SN627_0238_BD1265ACXX_TTAGGC_L002	120611_UNC15-SN850_0219_BD120UACXX_GGCTAC_L004	120611_UNC15-SN850_0219_BD120UACXX_GGCTAC_L005	120611_UNC15-SN850_0219_BD120UACXX_TAGCTT_L003	120611_UNC15-SN850_0219_BD120UACXX_TAGCTT_L006	120611_UNC15-SN850_0219_BD120UACXX_TGACCA_L005	120611_UNC15-SN850_0219_BD120UACXX_TGACCA_L007	120611_UNC15-SN850_0219_BD120UACXX_TTAGGC_L004
					TCGA-DU-5852	TCGA-DU-5855	TCGA-DU-5854	TCGA-DU-5874	TCGA-DU-5847	TCGA-CS-6290	TCGA-DU-5849	TCGA-DU-5872	TCGA-DU-6392	TCGA-DU-6394	TCGA-DU-6393	TCGA-DU-6395	TCGA-DU-5870	TCGA-DU-6400	TCGA-CS-4943	TCGA-DU-6406	TCGA-CS-4942	TCGA-DU-6396	TCGA-CS-4944	TCGA-DB-5270	TCGA-DU-6405	TCGA-CS-4941	TCGA-DB-5273	TCGA-E1-5302	TCGA-CS-5396	TCGA-DH-5141	TCGA-DU-6397	TCGA-DU-5871	TCGA-DH-5140	TCGA-CS-5390	TCGA-DB-5274	TCGA-DB-5275	TCGA-E1-5304	TCGA-E1-5318	TCGA-DB-5281	TCGA-E1-5303	TCGA-E1-5311	TCGA-DB-5280	TCGA-FG-5964	TCGA-DU-6408	TCGA-DU-6402	TCGA-DU-6404	TCGA-FG-5963	TCGA-DU-6407	TCGA-DU-6399
Human	514	1	31194538	115285169	70469773	73011452	67790993	83328746	77631532	67126908	84434625	82639378	87573702	87490885	96408743	78585558	72970962	92196402	72205628	74702511	72378869	76833863	65322462	76261417	72338155	71798023	68479996	66903151	82868347	76361863	70737285	69953038	72821561	74580908	55320938	78432805	63672807	68044142	87236771	61653652	81694040	74716190	63940671	65176423	76352873	86993577	74823193	65384107	73619046
chrvirus_gi|82503188|ref|NC_007605.1|_Human_herpesvirus_4_Type_1	1	0.00194553	1	1	0	0	0	0	0	0	0	0	0	0	0	0	0	0	0	0	0	0	0	0	0	0	0	0	0	0	0	0	0	0	0	0	0	0	0	0	0	0	0	0	0	0	0	0	0
chrvirus_gi|155573622|ref|NC_006273.2|_Human_herpesvirus_5_strain_Merlin,_complete_genome	1	0.00194553	1	1	0	0	0	0	0	0	0	0	0	0	0	0	0	0	0	0	0	0	0	0	0	0	0	0	0	0	0	0	0	0	0	0	0	0	0	0	0	0	0	0	0	0	0	0	0
chrvirus_gi|9628642|ref|NC_001699.1|_JC_polyomavirus,_complete_genome	1	0.00194553	1	1	0	0	0	0	0	0	0	0	0	0	0	0	0	0	0	0	0	0	0	0	0	0	0	0	0	0	0	0	0	0	0	0	0	0	0	0	0	0	0	0	0	0	0	0	0
chrvirus_gi|9628421|ref|NC_001669.1|_Simian_virus_40,_complete_genome	2	0.00389105	1	1	0	0	0	0	0	0	0	0	0	0	0	0	0	0	0	0	0	0	0	0	0	0	0	0	0	0	0	0	0	0	0	0	0	0	0	0	0	0	0	0	0	0	0	0	0
chrvirus_gi|9629378|ref|NC_001806.1|_Human_herpesvirus_1,_complete_genome	6	0.0116732	1	1	0	0	0	0	0	0	0	0	0	0	0	0	0	0	0	0	0	0	0	0	0	0	0	0	0	0	0	0	0	0	0	0	0	0	0	0	0	0	0	0	0	0	0	0	0
chrvirus_gi|9629267|ref|NC_001798.1|_Human_herpesvirus_2,_complete_genome	1	0.00194553	1	1	0	0	0	0	0	0	0	0	0	0	0	0	0	0	0	0	0	0	0	0	0	0	0	0	0	1	0	0	0	0	0	0	0	0	0	0	0	0	0	0	0	0	0	0	0
HHV 6/7	24	0.0466926	1	18	0	0	0	0	0	0	0	0	0	0	0	0	0	0	2	0	0	0	0	0	0	0	0	0	0	0	0	0	0	0	0	8	0	0	0	0	0	0	0	0	0	0	0	1	0
chrvirus_gi|9626158|ref|NC_001405.1|_Human_adenovirus_C,_complete_genome	41	0.0797665	1	38	1	1	0	2	1	0	0	3	1	0	0	2	0	0	1	2	0	1	2	0	0	1	0	1	1	0	0	1	1	1	3	0	0	0	0	2	0	2	0	0	1	0	2	0	38
chrvirus_gi|110645916|ref|NC_001401.2|_Adeno-associated_virus_-_2,_complete_genome	1	0.00194553	1	1	0	0	0	0	0	0	0	0	0	0	0	0	0	0	0	0	0	0	0	0	0	0	0	0	0	0	0	0	0	0	0	0	0	0	0	0	0	0	0	0	0	0	0	0	0
chrvirus_gi|21326584|ref|NC_003977.1|_Hepatitis_B_virus,_complete_genome	3	0.00583658	1	723	0	0	0	0	0	0	0	0	0	0	0	0	0	0	0	0	0	0	0	0	0	0	0	0	0	0	0	0	0	0	0	0	0	0	0	0	0	0	0	0	0	0	0	0	0
chrvirus_gi|22129792|ref|NC_004102.1|_Hepatitis_C_virus_genotype_1,_complete_genome	23	0.0447471	1	2	0	0	0	0	0	0	0	0	0	0	0	0	0	1	0	0	0	0	0	0	0	0	0	0	0	0	0	0	0	0	0	0	0	0	0	0	0	0	0	0	0	0	0	0	0
chrvirus_gi|157781214|ref|NC_009827.1|_Hepatitis_C_virus_genotype_6,_complete_genome	1	0.00194553	1	1	0	0	0	0	0	0	1	0	0	0	0	0	0	0	0	0	0	0	0	0	0	0	0	0	0	0	0	0	0	0	0	0	0	0	0	0	0	0	0	0	0	0	0	0	0
chrvirus_gi|165973999|ref|NC_010277.1|_Merkel_cell_polyomavirus,_complete_genome	1	0.00194553	1	1	0	0	0	0	0	0	0	0	0	0	0	0	0	0	0	0	0	0	0	0	0	0	0	0	0	0	0	0	0	0	0	0	0	0	0	0	0	0	0	0	0	0	0	0	0
chrvirus_gi|2766605|gb|AF028704.1|_Adeno-associated_virus_6,_complete_genome	1	0.00194553	1	1	0	0	0	0	0	0	0	0	0	0	0	0	0	0	0	0	0	0	1	0	0	0	0	0	0	0	0	0	0	0	0	0	0	0	0	0	0	0	0	0	0	0	0	0	0
chrvirus_gi|9629357|ref|NC_001802.1|_Human_immunodeficiency_virus_1,_complete_genome	1	0.00194553	1	1	0	0	0	0	0	0	0	0	0	0	0	0	0	0	0	0	0	0	0	0	0	0	0	0	0	0	0	0	0	0	0	0	0	0	0	0	0	0	0	0	0	0	0	0	0
chrvirus_gi|9627197|ref|NC_001542.1|_Rabies_virus,_complete_genome	2	0.00389105	1	1	0	0	0	0	0	0	0	0	0	0	0	0	0	0	0	0	0	0	0	0	0	0	0	0	0	0	0	0	0	0	0	0	0	0	0	0	0	0	0	0	0	0	0	0	0
chrvirus_gi|401829616|ref|NC_018464.1|_Shamonda_virus_N_and_NSs_genes,_segment_S,_genomic_RNA,_isolate_Ib_An_5550	19	0.036965	1	2	0	0	0	0	0	0	0	0	0	0	0	1	0	0	0	0	0	0	0	0	0	0	0	0	0	0	0	0	0	0	0	0	0	0	0	0	0	0	0	0	0	0	0	0	0
chrvirus_gi|401829625|ref|NC_018476.1|_Simbu_virus_RdRp_gene_for_RNA-dependent_RNA_polymerase,_segment_L,_genomic_RNA,_isolate_SA_Ar_53	9	0.0175097	1	1	0	0	0	0	0	0	0	0	0	0	0	0	0	0	0	0	0	0	0	0	0	0	0	0	0	0	0	0	0	0	0	0	0	0	0	0	0	0	0	0	0	0	0	0	0
chrvirus_gi|9628431|ref|NC_001672.1|_Tick-borne_encephalitis_virus,_complete_genome	1	0.00194553	1	1	0	0	0	0	0	1	0	0	0	0	0	0	0	0	0	0	0	0	0	0	0	0	0	0	0	0	0	0	0	0	0	0	0	0	0	0	0	0	0	0	0	0	0	0	0
chrvirus_gi|9626953|ref|NC_001499.1|_Abelson_murine_leukemia_virus,_complete_genome	463	0.900778	1	17	5	2	6	5	3	2	13	5	9	17	16	9	6	11	6	8	9	10	1	3	4	6	5	3	13	7	6	8	9	7	0	9	4	7	9	3	11	11	1	4	4	8	1	4	4
chrvirus_gi|9626958|ref|NC_001501.1|_Moloney_murine_leukemia_virus,_complete_genome	1	0.00194553	5	5	0	0	0	0	0	0	0	0	0	0	0	0	0	0	0	0	5	0	0	0	0	0	0	0	0	0	0	0	0	0	0	0	0	0	0	0	0	0	0	0	0	0	0	0	0
chrvirus_gi|9628654|ref|NC_001702.1|_Murine_type_C_retrovirus,_complete_genome	1	0.00194553	1	1	0	0	0	0	0	0	0	0	0	0	0	0	0	0	0	0	0	0	0	0	0	0	0	0	0	0	0	0	0	0	0	0	0	0	0	0	0	0	0	0	0	0	0	0	0
chrvirus_MuLV_VP62_XMRV_DQ399707	3	0.00583658	1	2	0	0	0	0	0	0	0	0	0	0	0	0	0	0	0	0	0	0	0	0	0	0	0	0	0	0	0	0	0	0	0	0	0	0	0	0	0	0	0	0	0	0	0	0	0
chrvirus_MuLV_N417_MuLV_HQ246218	1	0.00194553	1	1	0	0	0	0	0	0	0	0	0	0	0	0	0	0	0	0	0	0	0	0	0	0	0	0	0	0	0	0	0	0	0	0	0	0	0	0	0	0	0	0	0	0	0	0	0
chrvirus_MuLV_MCF1233_MuLV_U13766	5	0.00972763	1	7	0	0	0	0	0	0	0	0	0	0	0	0	0	0	0	0	0	0	0	0	0	0	0	0	0	0	0	0	0	0	0	0	0	0	0	0	0	0	0	0	0	0	0	0	0
chrvirus_MuLV_DG75_MuLV_AF221065	4	0.0077821	1	4	0	0	0	0	0	0	0	0	0	0	0	0	0	0	0	0	0	0	0	1	0	0	0	0	0	0	0	0	0	0	0	0	0	0	0	0	0	0	0	0	0	0	0	0	0
chrvirus_Human_Papillomavirus_3	4	0.0077821	1	1	0	0	0	0	0	0	0	0	0	0	0	0	0	0	0	0	0	0	0	0	0	0	0	0	0	0	0	0	0	0	0	0	0	0	0	0	0	0	0	0	0	0	0	0	0
chrvirus_Human_Papillomavirus_4	1	0.00194553	1	1	0	0	0	0	0	0	0	0	0	0	0	0	0	0	0	0	0	0	0	0	0	0	0	0	0	0	0	0	0	0	0	0	0	0	0	0	0	0	0	0	0	0	0	0	0
chrvirus_Human_Papillomavirus_5	4	0.0077821	1	1	0	0	0	0	0	0	0	0	0	0	0	0	0	0	0	0	0	0	0	0	0	0	0	0	0	0	0	0	0	0	0	0	0	0	0	0	0	0	0	0	0	0	0	0	0
chrvirus_Human_Papillomavirus_16	25	0.0486381	1	160	0	0	0	0	0	0	0	0	0	0	0	0	0	0	0	0	0	0	0	0	0	0	0	0	0	0	0	0	0	0	0	0	0	0	0	0	0	0	0	0	0	0	0	0	0
chrvirus_Human_Papillomavirus_18	4	0.0077821	1	5	0	0	0	0	0	0	0	0	0	0	0	0	0	0	0	0	0	0	0	0	0	0	0	0	0	0	0	0	0	0	0	0	0	0	0	0	0	0	0	0	0	0	0	0	0
chrvirus_Human_Papillomavirus_19	1	0.00194553	1	1	0	0	0	0	0	0	0	0	0	0	1	0	0	0	0	0	0	0	0	0	0	0	0	0	0	0	0	0	0	0	0	0	0	0	0	0	0	0	0	0	0	0	0	0	0
chrvirus_Human_Papillomavirus_20	10	0.0194553	1	1	0	0	0	0	0	0	0	0	0	0	0	0	0	0	0	0	0	0	0	0	0	0	0	0	0	0	0	0	0	0	0	0	0	0	0	0	0	0	0	0	0	0	0	0	0
chrvirus_Human_Papillomavirus_29	2	0.00389105	1	1	0	0	0	0	0	0	0	0	0	0	0	0	0	0	0	0	0	0	0	0	0	0	0	0	0	0	0	0	0	0	0	0	0	0	0	0	0	0	0	0	0	0	0	0	0
chrvirus_Human_Papillomavirus_33	1	0.00194553	1	1	0	0	0	0	0	0	0	0	0	0	0	0	0	0	0	0	0	0	0	0	0	0	0	0	0	0	0	0	0	0	0	0	0	0	0	0	0	0	0	0	0	0	0	0	0
chrvirus_Human_Papillomavirus_37	3	0.00583658	1	1	0	0	0	0	0	0	0	0	0	0	0	0	0	0	0	0	0	0	0	0	0	0	0	0	0	0	0	0	0	0	1	0	0	0	0	0	0	0	0	0	0	0	0	0	0
chrvirus_Human_Papillomavirus_38	13	0.0252918	1	1	0	0	0	0	0	0	0	0	0	0	0	0	0	0	0	0	0	0	0	0	0	0	0	0	0	0	0	0	0	0	0	0	0	0	0	0	0	0	0	0	0	0	0	0	0
chrvirus_Human_Papillomavirus_48	2	0.00389105	1	1	0	0	0	0	0	0	0	0	0	0	0	0	0	0	0	0	0	0	0	0	0	0	0	0	0	0	0	0	0	0	0	0	0	0	0	0	0	0	0	0	0	0	0	0	0
chrvirus_Human_Papillomavirus_58	3	0.00583658	1	117	0	0	0	0	0	0	0	0	0	0	0	0	0	0	0	0	0	0	0	0	0	0	0	0	0	0	0	0	0	0	0	0	0	0	0	0	0	0	0	0	0	0	0	0	0
chrvirus_Human_Papillomavirus_59	2	0.00389105	1	4	0	0	0	0	0	0	0	0	0	0	0	0	0	0	0	0	0	0	0	0	0	0	0	0	0	0	0	0	0	0	0	0	0	0	0	0	0	0	0	0	0	0	0	0	0
chrvirus_Human_Papillomavirus_61	1	0.00194553	1	1	0	0	0	0	0	0	0	0	0	0	0	0	0	0	0	0	0	0	0	0	0	0	0	0	0	0	0	0	0	0	0	0	0	0	0	0	0	0	0	0	0	0	0	0	0
chrvirus_Human_Papillomavirus_75	2	0.00389105	1	1	0	0	0	0	0	0	0	0	0	0	0	0	0	0	0	0	0	0	0	0	0	0	0	0	0	0	0	0	0	0	0	0	0	0	0	0	0	0	0	0	0	0	0	0	0
chrvirus_Human_Papillomavirus_77	3	0.00583658	1	1	0	0	0	0	0	0	0	0	0	0	0	0	0	0	0	0	0	0	0	0	0	0	0	0	0	0	0	0	0	0	0	0	0	0	0	0	0	0	0	0	0	0	0	0	0
chrvirus_Human_Papillomavirus_96	1	0.00194553	2	2	0	0	0	0	0	0	0	0	0	0	0	0	0	0	0	0	0	0	0	0	0	0	0	0	0	0	0	0	0	0	2	0	0	0	0	0	0	0	0	0	0	0	0	0	0
chrvirus_Human_Papillomavirus_99	2	0.00389105	1	1	0	0	0	0	0	0	0	0	0	0	0	0	0	0	0	0	0	0	0	0	0	0	0	0	0	0	0	0	0	0	0	0	0	0	0	0	0	0	0	0	0	0	0	0	0
chrvirus_Human_Papillomavirus_107	1	0.00194553	1	1	0	0	0	0	0	0	0	0	0	0	0	0	0	0	1	0	0	0	0	0	0	0	0	0	0	0	0	0	0	0	0	0	0	0	0	0	0	0	0	0	0	0	0	0	0
chrvirus_Human_Papillomavirus_110	3	0.00583658	1	3	0	0	0	0	0	0	0	0	0	0	0	0	0	0	0	0	0	0	0	0	0	0	0	0	0	0	0	0	0	0	0	0	0	0	0	0	0	0	0	0	0	0	0	0	0
chrvirus_Human_Papillomavirus_118	4	0.0077821	1	1	0	0	0	0	0	0	0	0	0	0	0	0	0	0	0	0	0	0	0	0	0	0	0	0	0	0	0	0	0	0	0	0	0	0	0	0	0	0	0	0	0	0	0	0	0
chrvirus_Human_Papillomavirus_120	3	0.00583658	1	1	0	0	0	0	0	0	0	0	0	0	0	0	0	0	0	0	0	0	0	0	0	0	0	0	0	0	0	0	0	0	0	0	0	0	0	0	0	0	0	0	0	0	0	0	0
chrvirus_Human_Papillomavirus_122	1	0.00194553	1	1	0	0	0	0	0	0	0	0	0	0	0	0	0	0	0	0	0	0	0	0	0	0	0	0	0	0	0	0	0	0	0	0	0	0	0	0	0	0	0	0	0	0	0	0	0
chrvirus_Human_Papillomavirus_133	15	0.0291829	1	6	0	0	0	0	0	0	0	0	0	0	0	0	0	0	0	0	0	0	0	0	0	0	0	0	0	0	0	0	0	0	0	0	0	0	0	0	0	0	0	0	0	0	0	0	0
chrvirus_Human_Papillomavirus_137	1	0.00194553	1	1	0	0	0	0	0	0	0	0	0	0	0	0	0	0	0	0	0	0	0	0	0	0	0	0	0	0	0	0	0	0	0	0	0	0	0	0	0	0	0	0	0	0	0	0	0
chrvirus_gi|224020395|ref|NC_001664.2|_Human_herpesvirus_6A_complete_genome	4	0.0077821	1	18	0	0	0	0	0	0	0	0	0	0	0	0	0	0	0	0	0	0	0	0	0	0	0	0	0	0	0	0	0	0	0	0	0	0	0	0	0	0	0	0	0	0	0	0	0
chrvirus_gi|9633069|ref|NC_000898.1|_Human_herpesvirus_6B_complete_genome	3	0.00583658	1	4	0	0	0	0	0	0	0	0	0	0	0	0	0	0	1	0	0	0	0	0	0	0	0	0	0	0	0	0	0	0	0	0	0	0	0	0	0	0	0	0	0	0	0	0	0
chrvirus_gi|51874225|ref|NC_001716.2|_Human_herpesvirus_7,_complete_genome	19	0.036965	1	8	0	0	0	0	0	0	0	0	0	0	0	0	0	0	1	0	0	0	0	0	0	0	0	0	0	0	0	0	0	0	0	8	0	0	0	0	0	0	0	0	0	0	0	1	0
NORMALIZED VALUES n=514	# of samples	% of samples	Min	Max	120604_UNC13-SN749_0179_AC0V5LACXX_ACTTGA_L005	120604_UNC13-SN749_0179_AC0V5LACXX_ACTTGA_L008	120604_UNC13-SN749_0179_AC0V5LACXX_ATCACG_L006	120604_UNC13-SN749_0179_AC0V5LACXX_GATCAG_L007	120604_UNC13-SN749_0180_BD127FACXX_ACTTGA_L003	120604_UNC13-SN749_0180_BD127FACXX_ATCACG_L002	120604_UNC13-SN749_0180_BD127FACXX_ATCACG_L006	120604_UNC13-SN749_0180_BD127FACXX_CGATGT_L005	120604_UNC13-SN749_0180_BD127FACXX_CGATGT_L007	120604_UNC13-SN749_0180_BD127FACXX_CGATGT_L008	120604_UNC13-SN749_0180_BD127FACXX_GATCAG_L006	120604_UNC13-SN749_0180_BD127FACXX_GATCAG_L008	120604_UNC13-SN749_0180_BD127FACXX_GGCTAC_L004	120604_UNC13-SN749_0180_BD127FACXX_TAGCTT_L007	120605_UNC11-SN627_0237_AD11WMACXX_ACTTGA_L002	120605_UNC11-SN627_0237_AD11WMACXX_ACTTGA_L007	120605_UNC11-SN627_0237_AD11WMACXX_ATCACG_L001	120605_UNC11-SN627_0237_AD11WMACXX_ATCACG_L005	120605_UNC11-SN627_0237_AD11WMACXX_ATCACG_L008	120605_UNC11-SN627_0237_AD11WMACXX_CGATGT_L003	120605_UNC11-SN627_0237_AD11WMACXX_CGATGT_L006	120605_UNC11-SN627_0237_AD11WMACXX_GATCAG_L001	120605_UNC11-SN627_0237_AD11WMACXX_GATCAG_L004	120605_UNC11-SN627_0237_AD11WMACXX_GGCTAC_L007	120605_UNC11-SN627_0237_AD11WMACXX_TAGCTT_L003	120605_UNC11-SN627_0237_AD11WMACXX_TAGCTT_L005	120605_UNC11-SN627_0237_AD11WMACXX_TGACCA_L006	120605_UNC11-SN627_0237_AD11WMACXX_TTAGGC_L002	120605_UNC11-SN627_0237_AD11WMACXX_TTAGGC_L004	120605_UNC11-SN627_0238_BD1265ACXX_ACTTGA_L001	120605_UNC11-SN627_0238_BD1265ACXX_CGATGT_L001	120605_UNC11-SN627_0238_BD1265ACXX_GATCAG_L002	120605_UNC11-SN627_0238_BD1265ACXX_GGCTAC_L004	120605_UNC11-SN627_0238_BD1265ACXX_GGCTAC_L008	120605_UNC11-SN627_0238_BD1265ACXX_TAGCTT_L003	120605_UNC11-SN627_0238_BD1265ACXX_TGACCA_L003	120605_UNC11-SN627_0238_BD1265ACXX_TGACCA_L004	120605_UNC11-SN627_0238_BD1265ACXX_TTAGGC_L002	120611_UNC15-SN850_0219_BD120UACXX_GGCTAC_L004	120611_UNC15-SN850_0219_BD120UACXX_GGCTAC_L005	120611_UNC15-SN850_0219_BD120UACXX_TAGCTT_L003	120611_UNC15-SN850_0219_BD120UACXX_TAGCTT_L006	120611_UNC15-SN850_0219_BD120UACXX_TGACCA_L005	120611_UNC15-SN850_0219_BD120UACXX_TGACCA_L007	120611_UNC15-SN850_0219_BD120UACXX_TTAGGC_L004
					TCGA-DU-5852	TCGA-DU-5855	TCGA-DU-5854	TCGA-DU-5874	TCGA-DU-5847	TCGA-CS-6290	TCGA-DU-5849	TCGA-DU-5872	TCGA-DU-6392	TCGA-DU-6394	TCGA-DU-6393	TCGA-DU-6395	TCGA-DU-5870	TCGA-DU-6400	TCGA-CS-4943	TCGA-DU-6406	TCGA-CS-4942	TCGA-DU-6396	TCGA-CS-4944	TCGA-DB-5270	TCGA-DU-6405	TCGA-CS-4941	TCGA-DB-5273	TCGA-E1-5302	TCGA-CS-5396	TCGA-DH-5141	TCGA-DU-6397	TCGA-DU-5871	TCGA-DH-5140	TCGA-CS-5390	TCGA-DB-5274	TCGA-DB-5275	TCGA-E1-5304	TCGA-E1-5318	TCGA-DB-5281	TCGA-E1-5303	TCGA-E1-5311	TCGA-DB-5280	TCGA-FG-5964	TCGA-DU-6408	TCGA-DU-6402	TCGA-DU-6404	TCGA-FG-5963	TCGA-DU-6407	TCGA-DU-6399
Human	514	1	31194538	115285169	70469773	73011452	67790993	83328746	77631532	67126908	84434625	82639378	87573702	87490885	96408743	78585558	72970962	92196402	72205628	74702511	72378869	76833863	65322462	76261417	72338155	71798023	68479996	66903151	82868347	76361863	70737285	69953038	72821561	74580908	55320938	78432805	63672807	68044142	87236771	61653652	81694040	74716190	63940671	65176423	76352873	86993577	74823193	65384107	73619046
chrvirus_gi|82503188|ref|NC_007605.1|_Human_herpesvirus_4_Type_1	1	0.00194553	0.0116657	0.0116657	0	0	0	0	0	0	0	0	0	0	0	0	0	0	0	0	0	0	0	0	0	0	0	0	0	0	0	0	0	0	0	0	0	0	0	0	0	0	0	0	0	0	0	0	0
chrvirus_gi|155573622|ref|NC_006273.2|_Human_herpesvirus_5_strain_Merlin,_complete_genome	1	0.00194553	0.0148698	0.0148698	0	0	0	0	0	0	0	0	0	0	0	0	0	0	0	0	0	0	0	0	0	0	0	0	0	0	0	0	0	0	0	0	0	0	0	0	0	0	0	0	0	0	0	0	0
chrvirus_gi|9628642|ref|NC_001699.1|_JC_polyomavirus,_complete_genome	1	0.00194553	0.012146	0.012146	0	0	0	0	0	0	0	0	0	0	0	0	0	0	0	0	0	0	0	0	0	0	0	0	0	0	0	0	0	0	0	0	0	0	0	0	0	0	0	0	0	0	0	0	0
chrvirus_gi|9628421|ref|NC_001669.1|_Simian_virus_40,_complete_genome	2	0.00389105	0.0124803	0.0182406	0	0	0	0	0	0	0	0	0	0	0	0	0	0	0	0	0	0	0	0	0	0	0	0	0	0	0	0	0	0	0	0	0	0	0	0	0	0	0	0	0	0	0	0	0
chrvirus_gi|9629378|ref|NC_001806.1|_Human_herpesvirus_1,_complete_genome	6	0.0116732	0.0155053	0.021711	0	0	0	0	0	0	0	0	0	0	0	0	0	0	0	0	0	0	0	0	0	0	0	0	0	0	0	0	0	0	0	0	0	0	0	0	0	0	0	0	0	0	0	0	0
chrvirus_gi|9629267|ref|NC_001798.1|_Human_herpesvirus_2,_complete_genome	1	0.00194553	0.0130955	0.0130955	0	0	0	0	0	0	0	0	0	0	0	0	0	0	0	0	0	0	0	0	0	0	0	0	0	0.0130955	0	0	0	0	0	0	0	0	0	0	0	0	0	0	0	0	0	0	0
HHV 6/7	24	0.0466926	0.0126789	0.229583	0	0	0	0	0	0	0	0	0	0	0	0	0	0	0.0276987	0	0	0	0	0	0	0	0	0	0	0	0	0	0	0	0	0.101998	0	0	0	0	0	0	0	0	0	0	0	0.0152942	0
chrvirus_gi|9626158|ref|NC_001405.1|_Human_adenovirus_C,_complete_genome	41	0.0797665	0.0106694	0.516171	0.0141905	0.0136965	0	0.0240013	0.0128814	0	0	0.0363023	0.011419	0	0	0.02545	0	0	0.0138493	0.0267729	0	0.0130151	0.0306173	0	0	0.013928	0	0.014947	0.0120673	0	0	0.0142953	0.0137322	0.0134083	0.054229	0	0	0	0	0.0324393	0	0.026768	0	0	0.0130971	0	0.0267297	0	0.516171
chrvirus_gi|110645916|ref|NC_001401.2|_Adeno-associated_virus_-_2,_complete_genome	1	0.00194553	0.0138614	0.0138614	0	0	0	0	0	0	0	0	0	0	0	0	0	0	0	0	0	0	0	0	0	0	0	0	0	0	0	0	0	0	0	0	0	0	0	0	0	0	0	0	0	0	0	0	0
chrvirus_gi|21326584|ref|NC_003977.1|_Hepatitis_B_virus,_complete_genome	3	0.00583658	0.0158749	13.0075	0	0	0	0	0	0	0	0	0	0	0	0	0	0	0	0	0	0	0	0	0	0	0	0	0	0	0	0	0	0	0	0	0	0	0	0	0	0	0	0	0	0	0	0	0
chrvirus_gi|22129792|ref|NC_004102.1|_Hepatitis_C_virus_genotype_1,_complete_genome	23	0.0447471	0.0107581	0.0358015	0	0	0	0	0	0	0	0	0	0	0	0	0	0.0108464	0	0	0	0	0	0	0	0	0	0	0	0	0	0	0	0	0	0	0	0	0	0	0	0	0	0	0	0	0	0	0
chrvirus_gi|157781214|ref|NC_009827.1|_Hepatitis_C_virus_genotype_6,_complete_genome	1	0.00194553	0.0118435	0.0118435	0	0	0	0	0	0	0.0118435	0	0	0	0	0	0	0	0	0	0	0	0	0	0	0	0	0	0	0	0	0	0	0	0	0	0	0	0	0	0	0	0	0	0	0	0	0	0
chrvirus_gi|165973999|ref|NC_010277.1|_Merkel_cell_polyomavirus,_complete_genome	1	0.00194553	0.0113175	0.0113175	0	0	0	0	0	0	0	0	0	0	0	0	0	0	0	0	0	0	0	0	0	0	0	0	0	0	0	0	0	0	0	0	0	0	0	0	0	0	0	0	0	0	0	0	0
chrvirus_gi|2766605|gb|AF028704.1|_Adeno-associated_virus_6,_complete_genome	1	0.00194553	0.0153087	0.0153087	0	0	0	0	0	0	0	0	0	0	0	0	0	0	0	0	0	0	0.0153087	0	0	0	0	0	0	0	0	0	0	0	0	0	0	0	0	0	0	0	0	0	0	0	0	0	0
chrvirus_gi|9629357|ref|NC_001802.1|_Human_immunodeficiency_virus_1,_complete_genome	1	0.00194553	0.0152709	0.0152709	0	0	0	0	0	0	0	0	0	0	0	0	0	0	0	0	0	0	0	0	0	0	0	0	0	0	0	0	0	0	0	0	0	0	0	0	0	0	0	0	0	0	0	0	0
chrvirus_gi|9627197|ref|NC_001542.1|_Rabies_virus,_complete_genome	2	0.00389105	0.013779	0.01997	0	0	0	0	0	0	0	0	0	0	0	0	0	0	0	0	0	0	0	0	0	0	0	0	0	0	0	0	0	0	0	0	0	0	0	0	0	0	0	0	0	0	0	0	0
chrvirus_gi|401829616|ref|NC_018464.1|_Shamonda_virus_N_and_NSs_genes,_segment_S,_genomic_RNA,_isolate_Ib_An_5550	19	0.036965	0.0123285	0.024972	0	0	0	0	0	0	0	0	0	0	0	0.012725	0	0	0	0	0	0	0	0	0	0	0	0	0	0	0	0	0	0	0	0	0	0	0	0	0	0	0	0	0	0	0	0	0
chrvirus_gi|401829625|ref|NC_018476.1|_Simbu_virus_RdRp_gene_for_RNA-dependent_RNA_polymerase,_segment_L,_genomic_RNA,_isolate_SA_Ar_53	9	0.0175097	0.0134677	0.0178787	0	0	0	0	0	0	0	0	0	0	0	0	0	0	0	0	0	0	0	0	0	0	0	0	0	0	0	0	0	0	0	0	0	0	0	0	0	0	0	0	0	0	0	0	0
chrvirus_gi|9628431|ref|NC_001672.1|_Tick-borne_encephalitis_virus,_complete_genome	1	0.00194553	0.0148972	0.0148972	0	0	0	0	0	0.0148972	0	0	0	0	0	0	0	0	0	0	0	0	0	0	0	0	0	0	0	0	0	0	0	0	0	0	0	0	0	0	0	0	0	0	0	0	0	0	0
chrvirus_gi|9626953|ref|NC_001499.1|_Abelson_murine_leukemia_virus,_complete_genome	463	0.900778	0.0113598	0.24046	0.0709524	0.027393	0.0885073	0.0600033	0.0386441	0.0297943	0.153965	0.0605038	0.102771	0.194306	0.16596	0.114525	0.0822245	0.119311	0.083096	0.107091	0.124346	0.130151	0.0153087	0.0393384	0.0552959	0.0835678	0.073014	0.0448409	0.156875	0.0916688	0.0848209	0.114362	0.12359	0.0938578	0	0.114748	0.0628212	0.102874	0.103168	0.0486589	0.134649	0.147224	0.0156395	0.0613719	0.0523883	0.0919608	0.0133648	0.0611769	0.0543338
chrvirus_gi|9626958|ref|NC_001501.1|_Moloney_murine_leukemia_virus,_complete_genome	1	0.00194553	0.0690809	0.0690809	0	0	0	0	0	0	0	0	0	0	0	0	0	0	0	0	0.0690809	0	0	0	0	0	0	0	0	0	0	0	0	0	0	0	0	0	0	0	0	0	0	0	0	0	0	0	0
chrvirus_gi|9628654|ref|NC_001702.1|_Murine_type_C_retrovirus,_complete_genome	1	0.00194553	0.0135954	0.0135954	0	0	0	0	0	0	0	0	0	0	0	0	0	0	0	0	0	0	0	0	0	0	0	0	0	0	0	0	0	0	0	0	0	0	0	0	0	0	0	0	0	0	0	0	0
chrvirus_MuLV_VP62_XMRV_DQ399707	3	0.00583658	0.0176843	0.0317497	0	0	0	0	0	0	0	0	0	0	0	0	0	0	0	0	0	0	0	0	0	0	0	0	0	0	0	0	0	0	0	0	0	0	0	0	0	0	0	0	0	0	0	0	0
chrvirus_MuLV_N417_MuLV_HQ246218	1	0.00194553	0.0190633	0.0190633	0	0	0	0	0	0	0	0	0	0	0	0	0	0	0	0	0	0	0	0	0	0	0	0	0	0	0	0	0	0	0	0	0	0	0	0	0	0	0	0	0	0	0	0	0
chrvirus_MuLV_MCF1233_MuLV_U13766	5	0.00972763	0.0135954	0.093721	0	0	0	0	0	0	0	0	0	0	0	0	0	0	0	0	0	0	0	0	0	0	0	0	0	0	0	0	0	0	0	0	0	0	0	0	0	0	0	0	0	0	0	0	0
chrvirus_MuLV_DG75_MuLV_AF221065	4	0.0077821	0.0131128	0.0755802	0	0	0	0	0	0	0	0	0	0	0	0	0	0	0	0	0	0	0	0.0131128	0	0	0	0	0	0	0	0	0	0	0	0	0	0	0	0	0	0	0	0	0	0	0	0	0
chrvirus_Human_Papillomavirus_3	4	0.0077821	0.0145095	0.02257	0	0	0	0	0	0	0	0	0	0	0	0	0	0	0	0	0	0	0	0	0	0	0	0	0	0	0	0	0	0	0	0	0	0	0	0	0	0	0	0	0	0	0	0	0
chrvirus_Human_Papillomavirus_4	1	0.00194553	0.0201165	0.0201165	0	0	0	0	0	0	0	0	0	0	0	0	0	0	0	0	0	0	0	0	0	0	0	0	0	0	0	0	0	0	0	0	0	0	0	0	0	0	0	0	0	0	0	0	0
chrvirus_Human_Papillomavirus_5	4	0.0077821	0.0129412	0.0168895	0	0	0	0	0	0	0	0	0	0	0	0	0	0	0	0	0	0	0	0	0	0	0	0	0	0	0	0	0	0	0	0	0	0	0	0	0	0	0	0	0	0	0	0	0
chrvirus_Human_Papillomavirus_16	25	0.0486381	0.0119479	2.43058	0	0	0	0	0	0	0	0	0	0	0	0	0	0	0	0	0	0	0	0	0	0	0	0	0	0	0	0	0	0	0	0	0	0	0	0	0	0	0	0	0	0	0	0	0
chrvirus_Human_Papillomavirus_18	4	0.0077821	0.0161923	0.0570191	0	0	0	0	0	0	0	0	0	0	0	0	0	0	0	0	0	0	0	0	0	0	0	0	0	0	0	0	0	0	0	0	0	0	0	0	0	0	0	0	0	0	0	0	0
chrvirus_Human_Papillomavirus_19	1	0.00194553	0.0103725	0.0103725	0	0	0	0	0	0	0	0	0	0	0.0103725	0	0	0	0	0	0	0	0	0	0	0	0	0	0	0	0	0	0	0	0	0	0	0	0	0	0	0	0	0	0	0	0	0	0
chrvirus_Human_Papillomavirus_20	10	0.0194553	0.00941742	0.0209956	0	0	0	0	0	0	0	0	0	0	0	0	0	0	0	0	0	0	0	0	0	0	0	0	0	0	0	0	0	0	0	0	0	0	0	0	0	0	0	0	0	0	0	0	0
chrvirus_Human_Papillomavirus_29	2	0.00389105	0.0113299	0.0148438	0	0	0	0	0	0	0	0	0	0	0	0	0	0	0	0	0	0	0	0	0	0	0	0	0	0	0	0	0	0	0	0	0	0	0	0	0	0	0	0	0	0	0	0	0
chrvirus_Human_Papillomavirus_33	1	0.00194553	0.014664	0.014664	0	0	0	0	0	0	0	0	0	0	0	0	0	0	0	0	0	0	0	0	0	0	0	0	0	0	0	0	0	0	0	0	0	0	0	0	0	0	0	0	0	0	0	0	0
chrvirus_Human_Papillomavirus_37	3	0.00583658	0.0163665	0.0180763	0	0	0	0	0	0	0	0	0	0	0	0	0	0	0	0	0	0	0	0	0	0	0	0	0	0	0	0	0	0	0.0180763	0	0	0	0	0	0	0	0	0	0	0	0	0	0
chrvirus_Human_Papillomavirus_38	13	0.0252918	0.0129914	0.02014	0	0	0	0	0	0	0	0	0	0	0	0	0	0	0	0	0	0	0	0	0	0	0	0	0	0	0	0	0	0	0	0	0	0	0	0	0	0	0	0	0	0	0	0	0
chrvirus_Human_Papillomavirus_48	2	0.00389105	0.0142962	0.017617	0	0	0	0	0	0	0	0	0	0	0	0	0	0	0	0	0	0	0	0	0	0	0	0	0	0	0	0	0	0	0	0	0	0	0	0	0	0	0	0	0	0	0	0	0
chrvirus_Human_Papillomavirus_58	3	0.00583658	0.0110913	1.89685	0	0	0	0	0	0	0	0	0	0	0	0	0	0	0	0	0	0	0	0	0	0	0	0	0	0	0	0	0	0	0	0	0	0	0	0	0	0	0	0	0	0	0	0	0
chrvirus_Human_Papillomavirus_59	2	0.00389105	0.0180128	0.067227	0	0	0	0	0	0	0	0	0	0	0	0	0	0	0	0	0	0	0	0	0	0	0	0	0	0	0	0	0	0	0	0	0	0	0	0	0	0	0	0	0	0	0	0	0
chrvirus_Human_Papillomavirus_61	1	0.00194553	0.014807	0.014807	0	0	0	0	0	0	0	0	0	0	0	0	0	0	0	0	0	0	0	0	0	0	0	0	0	0	0	0	0	0	0	0	0	0	0	0	0	0	0	0	0	0	0	0	0
chrvirus_Human_Papillomavirus_75	2	0.00389105	0.0147223	0.0162443	0	0	0	0	0	0	0	0	0	0	0	0	0	0	0	0	0	0	0	0	0	0	0	0	0	0	0	0	0	0	0	0	0	0	0	0	0	0	0	0	0	0	0	0	0
chrvirus_Human_Papillomavirus_77	3	0.00583658	0.0127552	0.0187401	0	0	0	0	0	0	0	0	0	0	0	0	0	0	0	0	0	0	0	0	0	0	0	0	0	0	0	0	0	0	0	0	0	0	0	0	0	0	0	0	0	0	0	0	0
chrvirus_Human_Papillomavirus_96	1	0.00194553	0.0361527	0.0361527	0	0	0	0	0	0	0	0	0	0	0	0	0	0	0	0	0	0	0	0	0	0	0	0	0	0	0	0	0	0	0.0361527	0	0	0	0	0	0	0	0	0	0	0	0	0	0
chrvirus_Human_Papillomavirus_99	2	0.00389105	0.0116805	0.0198992	0	0	0	0	0	0	0	0	0	0	0	0	0	0	0	0	0	0	0	0	0	0	0	0	0	0	0	0	0	0	0	0	0	0	0	0	0	0	0	0	0	0	0	0	0
chrvirus_Human_Papillomavirus_107	1	0.00194553	0.0138493	0.0138493	0	0	0	0	0	0	0	0	0	0	0	0	0	0	0.0138493	0	0	0	0	0	0	0	0	0	0	0	0	0	0	0	0	0	0	0	0	0	0	0	0	0	0	0	0	0	0
chrvirus_Human_Papillomavirus_110	3	0.00583658	0.0168895	0.0463381	0	0	0	0	0	0	0	0	0	0	0	0	0	0	0	0	0	0	0	0	0	0	0	0	0	0	0	0	0	0	0	0	0	0	0	0	0	0	0	0	0	0	0	0	0
chrvirus_Human_Papillomavirus_118	4	0.0077821	0.0146631	0.0179595	0	0	0	0	0	0	0	0	0	0	0	0	0	0	0	0	0	0	0	0	0	0	0	0	0	0	0	0	0	0	0	0	0	0	0	0	0	0	0	0	0	0	0	0	0
chrvirus_Human_Papillomavirus_120	3	0.00583658	0.0112422	0.0154952	0	0	0	0	0	0	0	0	0	0	0	0	0	0	0	0	0	0	0	0	0	0	0	0	0	0	0	0	0	0	0	0	0	0	0	0	0	0	0	0	0	0	0	0	0
chrvirus_Human_Papillomavirus_122	1	0.00194553	0.0113299	0.0113299	0	0	0	0	0	0	0	0	0	0	0	0	0	0	0	0	0	0	0	0	0	0	0	0	0	0	0	0	0	0	0	0	0	0	0	0	0	0	0	0	0	0	0	0	0
chrvirus_Human_Papillomavirus_133	15	0.0291829	0.0157808	0.0974658	0	0	0	0	0	0	0	0	0	0	0	0	0	0	0	0	0	0	0	0	0	0	0	0	0	0	0	0	0	0	0	0	0	0	0	0	0	0	0	0	0	0	0	0	0
chrvirus_Human_Papillomavirus_137	1	0.00194553	0.0169467	0.0169467	0	0	0	0	0	0	0	0	0	0	0	0	0	0	0	0	0	0	0	0	0	0	0	0	0	0	0	0	0	0	0	0	0	0	0	0	0	0	0	0	0	0	0	0	0
chrvirus_gi|224020395|ref|NC_001664.2|_Human_herpesvirus_6A_complete_genome	4	0.0077821	0.0138892	0.229583	0	0	0	0	0	0	0	0	0	0	0	0	0	0	0	0	0	0	0	0	0	0	0	0	0	0	0	0	0	0	0	0	0	0	0	0	0	0	0	0	0	0	0	0	0
chrvirus_gi|9633069|ref|NC_000898.1|_Human_herpesvirus_6B_complete_genome	3	0.00583658	0.0138493	0.070737	0	0	0	0	0	0	0	0	0	0	0	0	0	0	0.0138493	0	0	0	0	0	0	0	0	0	0	0	0	0	0	0	0	0	0	0	0	0	0	0	0	0	0	0	0	0	0
chrvirus_gi|51874225|ref|NC_001716.2|_Human_herpesvirus_7,_complete_genome	19	0.036965	0.0126789	0.101998	0	0	0	0	0	0	0	0	0	0	0	0	0	0	0.0138493	0	0	0	0	0	0	0	0	0	0	0	0	0	0	0	0	0.101998	0	0	0	0	0	0	0	0	0	0	0	0.0152942	0
[truncated: 469 more columns]

## Sheet: TR_17
RAW VALUES n=17	# of samples	% of samples	Min	Max	130606_UNC9-SN296_0373_BD28T1ACXX_ACAGTG_L005	130606_UNC9-SN296_0373_BD28T1ACXX_CGATGT_L004	130606_UNC9-SN296_0373_BD28T1ACXX_GCCAAT_L005	130606_UNC9-SN296_0373_BD28T1ACXX_TGACCA_L005	130807_UNC12-SN629_0325_BD2BD7ACXX_GGCTAC_L001	131127_UNC12-SN629_0337_AC31CPACXX_ACTGAT_L007	140325_UNC11-SN627_0349_AC3KB8ACXX_CGATGT_L007	140325_UNC11-SN627_0349_AC3KB8ACXX_GCCAAT_L007	140325_UNC11-SN627_0349_AC3KB8ACXX_TGACCA_L004	140325_UNC15-SN850_0358_AC3LP7ACXX_CCGTCC_L006	140325_UNC15-SN850_0358_AC3LP7ACXX_GTGAAA_L007	140325_UNC15-SN850_0358_AC3LP7ACXX_TGACCA_L007	140404_UNC11-SN627_0350_BC3K66ACXX_ACAGTG_L002	140404_UNC11-SN627_0350_BC3K66ACXX_ACAGTG_L005	140404_UNC11-SN627_0350_BC3K66ACXX_ACAGTG_L007	140404_UNC11-SN627_0350_BC3K66ACXX_GCCAAT_L005	140404_UNC11-SN627_0350_BC3K66ACXX_GCCAAT_L008
Human	17	1	44752151	83137329	54700308	50677780	57535549	58662824	58822330	61668307	65696363	55667851	51485087	64624657	58398256	59810945	75664724	55745967	71971757	83137329	44752151
chrvirus_gi|9626953|ref|NC_001499.1|_Abelson_murine_leukemia_virus,_complete_genome	14	0.823529	1	11	1	1	4	4	1	6	3	6	0	7	1	8	4	0	11	10	0
chrvirus_gi|22129792|ref|NC_004102.1|_Hepatitis_C_virus_genotype_1,_complete_genome	1	0.0588235	1	1	0	0	0	0	0	1	0	0	0	0	0	0	0	0	0	0	0
chrvirus_gi|401829616|ref|NC_018464.1|_Shamonda_virus_N_and_NSs_genes,_segment_S,_genomic_RNA,_isolate_Ib_An_5550	1	0.0588235	1	1	0	0	0	0	0	0	0	0	1	0	0	0	0	0	0	0	0
chrvirus_Human_Papillomavirus_16	1	0.0588235	9	9	0	0	0	0	0	0	0	0	0	0	0	0	0	0	9	0	0
chrvirus_Human_Papillomavirus_18	2	0.117647	1	2	0	2	0	0	1	0	0	0	0	0	0	0	0	0	0	0	0
chrvirus_Human_Papillomavirus_20	2	0.117647	1	1	0	0	0	0	1	1	0	0	0	0	0	0	0	0	0	0	0
chrvirus_Human_Papillomavirus_22	1	0.0588235	1	1	0	0	1	0	0	0	0	0	0	0	0	0	0	0	0	0	0
chrvirus_Human_Papillomavirus_38	1	0.0588235	1	1	0	0	0	0	0	1	0	0	0	0	0	0	0	0	0	0	0
chrvirus_Human_Papillomavirus_133	1	0.0588235	2	2	0	0	0	0	0	2	0	0	0	0	0	0	0	0	0	0	0
NORMALIZED VALUES n=17					130606_UNC9-SN296_0373_BD28T1ACXX_ACAGTG_L005	130606_UNC9-SN296_0373_BD28T1ACXX_CGATGT_L004	130606_UNC9-SN296_0373_BD28T1ACXX_GCCAAT_L005	130606_UNC9-SN296_0373_BD28T1ACXX_TGACCA_L005	130807_UNC12-SN629_0325_BD2BD7ACXX_GGCTAC_L001	131127_UNC12-SN629_0337_AC31CPACXX_ACTGAT_L007	140325_UNC11-SN627_0349_AC3KB8ACXX_CGATGT_L007	140325_UNC11-SN627_0349_AC3KB8ACXX_GCCAAT_L007	140325_UNC11-SN627_0349_AC3KB8ACXX_TGACCA_L004	140325_UNC15-SN850_0358_AC3LP7ACXX_CCGTCC_L006	140325_UNC15-SN850_0358_AC3LP7ACXX_GTGAAA_L007	140325_UNC15-SN850_0358_AC3LP7ACXX_TGACCA_L007	140404_UNC11-SN627_0350_BC3K66ACXX_ACAGTG_L002	140404_UNC11-SN627_0350_BC3K66ACXX_ACAGTG_L005	140404_UNC11-SN627_0350_BC3K66ACXX_ACAGTG_L007	140404_UNC11-SN627_0350_BC3K66ACXX_GCCAAT_L005	140404_UNC11-SN627_0350_BC3K66ACXX_GCCAAT_L008
Human	17	1	44752151	83137329	54700308	50677780	57535549	58662824	58822330	61668307	65696363	55667851	51485087	64624657	58398256	59810945	75664724	55745967	71971757	83137329	44752151
chrvirus_gi|9626953|ref|NC_001499.1|_Abelson_murine_leukemia_virus,_complete_genome	14	0.823529	0.0170003	0.152838	0.0182814	0.0197325	0.0695222	0.0681863	0.0170003	0.0972947	0.0456646	0.107782	0	0.108318	0.0171238	0.133755	0.0528648	0	0.152838	0.120283	0
chrvirus_gi|22129792|ref|NC_004102.1|_Hepatitis_C_virus_genotype_1,_complete_genome	1	0.0588235	0.0162158	0.0162158	0	0	0	0	0	0.0162158	0	0	0	0	0	0	0	0	0	0	0
chrvirus_gi|401829616|ref|NC_018464.1|_Shamonda_virus_N_and_NSs_genes,_segment_S,_genomic_RNA,_isolate_Ib_An_5550	1	0.0588235	0.0194231	0.0194231	0	0	0	0	0	0	0	0	0.0194231	0	0	0	0	0	0	0	0
chrvirus_Human_Papillomavirus_16	1	0.0588235	0.125049	0.125049	0	0	0	0	0	0	0	0	0	0	0	0	0	0	0.125049	0	0
chrvirus_Human_Papillomavirus_18	2	0.117647	0.0170003	0.039465	0	0.039465	0	0	0.0170003	0	0	0	0	0	0	0	0	0	0	0	0
chrvirus_Human_Papillomavirus_20	2	0.117647	0.0162158	0.0170003	0	0	0	0	0.0170003	0.0162158	0	0	0	0	0	0	0	0	0	0	0
chrvirus_Human_Papillomavirus_22	1	0.0588235	0.0173806	0.0173806	0	0	0.0173806	0	0	0	0	0	0	0	0	0	0	0	0	0	0
chrvirus_Human_Papillomavirus_38	1	0.0588235	0.0162158	0.0162158	0	0	0	0	0	0.0162158	0	0	0	0	0	0	0	0	0	0	0
chrvirus_Human_Papillomavirus_133	1	0.0588235	0.0324316	0.0324316	0	0	0	0	0	0.0324316	0	0	0	0	0	0	0	0	0	0	0
