# Supplementary material for: A comprehensive next generation sequencing-based virome assessment in brain tissue suggests no major virus - tumor association
Source: Acta Neuropathol Commun. 2016 Jul 11;4:71. doi: 10.1186/s40478-016-0338-z (PMC4940872; doi:10.1186/s40478-016-0338-z)
Supplement: Additional file 8: File S5 — TCGA GBM DNA. (XLS 2545 kb) [file 40478_2016_338_MOESM8_ESM.xls]

## Sheet: TP_51
RAW VALUES n=51	# of samples	% of samples	Min	Max	TCGA-02-2483	TCGA-02-2485	TCGA-06-0125	TCGA-06-0128	TCGA-06-0145	TCGA-06-0152	TCGA-06-0155	TCGA-06-0157	TCGA-06-0171	TCGA-06-0185	TCGA-06-0190	TCGA-06-0208	TCGA-06-0210	TCGA-06-0211	TCGA-06-0214	TCGA-06-0221	TCGA-06-0648	TCGA-06-0686	TCGA-06-0744	TCGA-06-0745	TCGA-06-0877	TCGA-06-0881	TCGA-06-1086	TCGA-06-2557	TCGA-06-2570	TCGA-06-5411	TCGA-06-5415	TCGA-14-0786	TCGA-14-1034	TCGA-14-1401	TCGA-14-1402	TCGA-14-1454	TCGA-14-1459	TCGA-14-1823	TCGA-14-2554	TCGA-15-1444	TCGA-16-1063	TCGA-16-1460	TCGA-19-1389	TCGA-19-2620	TCGA-19-2624	TCGA-19-2629	TCGA-19-5960	TCGA-26-1438	TCGA-26-5132
chrvirus_gi|155573622|ref|NC_006273.2|_Human_herpesvirus_5_strain_Merlin,_complete_genome	1	0.0196078	2	2	0	0	0	0	0	0	0	0	0	0	0	0	0	0	0	0	0	0	0	0	0	0	0	0	0	0	0	0	0	0	0	0	0	2	0	0	0	0	0	0	0	0	0	0	0
EBV	9	0.176471	1	39	1	0	0	0	3	1	0	0	0	1	0	0	1	0	1	0	0	0	0	0	0	0	0	0	0	0	0	0	0	39	0	0	0	3	0	0	0	0	0	0	0	0	0	1	0
HHV6/7	51	1	11	39090	4147	11697	2517	11	1564	3669	3075	4561	4807	3273	4039	808	3903	4765	1126	14628	719	1261	3505	1889	1629	1986	4053	1435	7749	2478	2200	1469	2161	4883	4493	1023	3012	3193	2797	6689	800	5917	39090	3125	967	10792	4218	1947	3629
chrvirus_gi|9629378|ref|NC_001806.1|_Human_herpesvirus_1,_complete_genome	16	0.313725	1	3	0	1	2	0	0	0	0	0	0	0	0	0	1	0	0	1	0	0	0	1	1	0	0	0	0	0	0	0	2	2	3	0	0	1	0	1	0	0	0	0	1	2	0	0	3
chrvirus_gi|9629267|ref|NC_001798.1|_Human_herpesvirus_2,_complete_genome	8	0.156863	1	2	0	0	1	0	0	0	0	0	0	0	1	0	0	1	0	0	0	0	1	0	0	0	0	0	1	0	1	0	0	2	0	0	0	0	0	0	0	0	1	0	0	0	0	0	0
chrvirus_gi|9626158|ref|NC_001405.1|_Human_adenovirus_C,_complete_genome	2	0.0392157	36	38	0	0	0	0	0	0	0	0	0	0	0	0	0	0	36	0	0	0	0	0	0	0	0	0	0	0	0	0	0	38	0	0	0	0	0	0	0	0	0	0	0	0	0	0	0
chrvirus_gi|295441884|ref|NC_014091.1|_Torque_teno_virus_16,_complete_genome	1	0.0196078	1	1	0	0	0	0	0	0	0	0	0	0	0	0	0	0	0	0	0	0	0	0	0	0	0	0	0	0	0	0	0	0	1	0	0	0	0	0	0	0	0	0	0	0	0	0	0
chrvirus_gi|158976983|ref|NC_001474.2|_Dengue_virus_2,_complete_genome	1	0.0196078	1	1	0	0	0	0	0	1	0	0	0	0	0	0	0	0	0	0	0	0	0	0	0	0	0	0	0	0	0	0	0	0	0	0	0	0	0	0	0	0	0	0	0	0	0	0	0
chrvirus_gi|22129792|ref|NC_004102.1|_Hepatitis_C_virus_genotype_1,_complete_genome	2	0.0392157	1	3	0	0	0	0	0	0	0	0	0	0	0	0	0	0	1	0	0	0	0	0	0	0	0	0	0	0	0	0	0	3	0	0	0	0	0	0	0	0	0	0	0	0	0	0	0
chrvirus_gi|157781212|ref|NC_009823.1|_Hepatitis_C_virus_genotype_2,_complete_genome	2	0.0392157	1	2	0	0	0	0	0	0	0	0	0	0	0	0	0	0	0	0	0	0	0	0	0	1	0	0	0	0	0	0	0	2	0	0	0	0	0	0	0	0	0	0	0	0	0	0	0
chrvirus_gi|9626958|ref|NC_001501.1|_Moloney_murine_leukemia_virus,_complete_genome	1	0.0196078	1	1	0	0	0	0	0	0	0	0	0	0	0	1	0	0	0	0	0	0	0	0	0	0	0	0	0	0	0	0	0	0	0	0	0	0	0	0	0	0	0	0	0	0	0	0	0
chrvirus_Human_Papillomavirus_38	1	0.0196078	1	1	0	0	0	0	0	0	1	0	0	0	0	0	0	0	0	0	0	0	0	0	0	0	0	0	0	0	0	0	0	0	0	0	0	0	0	0	0	0	0	0	0	0	0	0	0
chrvirus_Human_Papillomavirus_98	1	0.0196078	1	1	0	0	0	0	0	0	0	0	0	0	0	0	1	0	0	0	0	0	0	0	0	0	0	0	0	0	0	0	0	0	0	0	0	0	0	0	0	0	0	0	0	0	0	0	0
chrvirus_gi|224020395|ref|NC_001664.2|_Human_herpesvirus_6A_complete_genome					4	3	0	0	0	0	0	2	2	4	1	2	2	1	0	4	0	1	1	1	1	0	1	0	2	0	0	1	1	243	1	2	0	2	1	7	1	1	160	2	3	2	1	0	1
chrvirus_gi|9633069|ref|NC_000898.1|_Human_herpesvirus_6B_complete_genome					22	40	8	0	10	23	9	13	11	25	14	4	14	16	7	45	2	7	18	20	15	11	8	11	32	6	10	5	16	257	11	6	31	21	4	25	6	20	32319	11	3	31	13	3	8
chrvirus_gi|51874225|ref|NC_001716.2|_Human_herpesvirus_7,_complete_genome					4121	11654	2509	11	1554	3646	3066	4546	4794	3244	4024	802	3887	4748	1119	14579	717	1253	3486	1868	1613	1975	4044	1424	7715	2472	2190	1463	2144	4383	4481	1015	2981	3170	2792	6657	793	5896	6611	3112	961	10759	4204	1944	3620
chrvirus_gi|82503188|ref|NC_007605.1|_Human_herpesvirus_4_Type_1					1	0	0	0	3	1	0	0	0	1	0	0	0	0	1	0	0	0	0	0	0	0	0	0	0	0	0	0	0	39	0	0	0	3	0	0	0	0	0	0	0	0	0	0	0
chrvirus_gi|139424470|ref|NC_009334.1|_Human_herpesvirus_4_Type_2					0	0	0	0	0	0	0	0	0	0	0	0	1	0	0	0	0	0	0	0	0	0	0	0	0	0	0	0	0	0	0	0	0	0	0	0	0	0	0	0	0	0	0	1	0
[truncated: 6 more columns]

## Sheet: TR_10
RAW VALUES n=10	# of samples	% of samples	Min	Max	TCGA-06-0125	TCGA-06-0152	TCGA-06-0171	TCGA-06-0190	TCGA-06-0210	TCGA-06-0211	TCGA-06-0221	TCGA-14-1034	TCGA-14-1402	TCGA-19-1389
EBV	3	0.3	1	1454	0	1	80	0	0	0	0	0	0	1454
chrvirus_gi|9629267|ref|NC_001798.1|_Human_herpesvirus_2,_complete_genome	2	0.2	1	1	0	1	0	0	0	0	0	1	0	0
chrvirus_gi|9629378|ref|NC_001806.1|_Human_herpesvirus_1,_complete_genome	7	0.7	1	3	1	0	0	3	1	1	0	1	1	1
HHV6/7	10	1	979	37053	2708	1153	6017	3505	2011	3011	10841	979	2369	37053
chrvirus_gi|165973999|ref|NC_010277.1|_Merkel_cell_polyomavirus,_complete_genome	2	0.2	1	2	2	0	1	0	0	0	0	0	0	0
chrvirus_gi|157781212|ref|NC_009823.1|_Hepatitis_C_virus_genotype_2,_complete_genome	1	0.1	1	1	0	0	0	0	1	0	0	0	0	0
chrvirus_Human_Papillomavirus_19	1	0.1	1	1	0	0	0	0	0	0	1	0	0	0
chrvirus_gi|82503188|ref|NC_007605.1|_Human_herpesvirus_4_Type_1					0	1	63	0	0	0	0	0	0	1123
chrvirus_gi|139424470|ref|NC_009334.1|_Human_herpesvirus_4_Type_2					0	0	17	0	0	0	0	0	0	331
chrvirus_gi|224020395|ref|NC_001664.2|_Human_herpesvirus_6A_complete_genome					0	0	0	1	1	2	6	1	2	142
chrvirus_gi|9633069|ref|NC_000898.1|_Human_herpesvirus_6B_complete_genome					6	7	16	18	6	8	29	3	5	30877
chrvirus_gi|51874225|ref|NC_001716.2|_Human_herpesvirus_7,_complete_genome					2702	1146	6001	3486	2004	3001	10806	975	2362	6034

## Sheet: NB_20
RAW VALUES n=20	# of samples	% of samples	Min	Max	TCGA-02-2483	TCGA-02-2485	TCGA-06-0145	TCGA-06-0157	TCGA-06-0185	TCGA-06-0214	TCGA-06-0648	TCGA-06-0744	TCGA-06-0745	TCGA-06-2557	TCGA-06-5415	TCGA-14-1401	TCGA-14-1823	TCGA-15-1444	TCGA-26-5135	TCGA-27-1831	TCGA-27-2523	TCGA-27-2528	TCGA-32-1970	TCGA-41-5651
chrvirus_gi|155573622|ref|NC_006273.2|_Human_herpesvirus_5_strain_Merlin,_complete_genome	1	0.05	1	1	0	0	0	0	0	0	0	0	0	0	0	0	0	0	0	0	0	0	0	1
EBV	6	0.3	1	5	0	0	1	0	0	0	0	0	0	5	0	2	0	0	0	1	0	0	1	1
HHV6/7	20	1	33	4802	3375	2200	4784	3649	1198	3065	33	2813	4802	3042	1485	1512	4728	3826	2103	2915	2762	2109	3688	4299
chrvirus_gi|9629378|ref|NC_001806.1|_Human_herpesvirus_1,_complete_genome	1	0.05	1	1	0	0	0	0	0	0	0	0	0	0	0	0	0	0	1	0	0	0	0	0
chrvirus_gi|9629267|ref|NC_001798.1|_Human_herpesvirus_2,_complete_genome	5	0.25	1	2	0	0	0	0	0	0	0	2	0	1	0	0	0	0	1	0	1	0	0	2
chrvirus_gi|9626953|ref|NC_001499.1|_Abelson_murine_leukemia_virus,_complete_genome	1	0.05	2	2	0	0	0	0	0	0	0	0	0	2	0	0	0	0	0	0	0	0	0	0
chrvirus_gi|22129792|ref|NC_004102.1|_Hepatitis_C_virus_genotype_1,_complete_genome	1	0.05	1	1	1	0	0	0	0	0	0	0	0	0	0	0	0	0	0	0	0	0	0	0
chrvirus_gi|157781212|ref|NC_009823.1|_Hepatitis_C_virus_genotype_2,_complete_genome	1	0.05	1	1	0	0	0	0	0	0	0	0	0	0	0	0	1	0	0	0	0	0	0	0
chrvirus_Human_Papillomavirus_19	2	0.1	1	1	0	0	0	0	0	0	0	1	0	0	0	0	0	0	1	0	0	0	0	0
chrvirus_Human_Papillomavirus_124	1	0.05	1	1	0	0	0	0	0	0	0	0	0	0	0	1	0	0	0	0	0	0	0	0
Torque_teno_virus	3	0.15	2	63	0	0	0	0	0	0	0	0	0	63	0	0	0	0	0	2	0	3	0	0
chrvirus_gi|295413918|ref|NC_014074.1|_Torque_teno_virus_27,_complete_genome					0	0	0	0	0	0	0	0	0	0	0	0	0	0	0	1	0	0	0	0
chrvirus_gi|295413923|ref|NC_014075.1|_Torque_teno_virus_12,_complete_genome					0	0	0	0	0	0	0	0	0	18	0	0	0	0	0	0	0	0	0	0
chrvirus_gi|295413928|ref|NC_014076.1|_Torque_teno_virus_10,_complete_genome					0	0	0	0	0	0	0	0	0	5	0	0	0	0	0	0	0	0	0	0
chrvirus_gi|295413947|ref|NC_014078.1|_Torque_teno_virus_19,_complete_genome					0	0	0	0	0	0	0	0	0	1	0	0	0	0	0	0	0	0	0	0
chrvirus_gi|295413954|ref|NC_014080.1|_Torque_teno_virus_7,_complete_genome					0	0	0	0	0	0	0	0	0	2	0	0	0	0	0	0	0	0	0	0
chrvirus_gi|295413972|ref|NC_014084.1|_Torque_teno_virus_8,_complete_genome					0	0	0	0	0	0	0	0	0	1	0	0	0	0	0	0	0	0	0	0
chrvirus_gi|295441884|ref|NC_014091.1|_Torque_teno_virus_16,_complete_genome					0	0	0	0	0	0	0	0	0	4	0	0	0	0	0	0	0	2	0	0
chrvirus_gi|295441891|ref|NC_014093.1|_Torque_teno_midi_virus_2,_complete_genome					0	0	0	0	0	0	0	0	0	0	0	0	0	0	0	1	0	0	0	0
chrvirus_gi|295441896|ref|NC_014094.1|_Torque_teno_virus_6,_complete_genome					0	0	0	0	0	0	0	0	0	1	0	0	0	0	0	0	0	0	0	0
chrvirus_gi|295441905|ref|NC_014096.1|_Torque_teno_virus_15,_complete_genome					0	0	0	0	0	0	0	0	0	29	0	0	0	0	0	0	0	1	0	0
chrvirus_gi|295441908|ref|NC_014097.1|_Torque_teno_mini_virus_1,_complete_genome					0	0	0	0	0	0	0	0	0	2	0	0	0	0	0	0	0	0	0	0
chrvirus_gi|224020395|ref|NC_001664.2|_Human_herpesvirus_6A_complete_genome					1	0	0	3	0	1	0	3	0	2	0	0	0	5	2	2	4	1	1	2
chrvirus_gi|9633069|ref|NC_000898.1|_Human_herpesvirus_6B_complete_genome					13	7	31	15	11	13	0	9	18	21	1	10	20	8	7	14	14	19	18	16
chrvirus_gi|51874225|ref|NC_001716.2|_Human_herpesvirus_7,_complete_genome					3361	2193	4753	3631	1187	3051	33	2801	4784	3019	1484	1502	4708	3813	2094	2899	2744	2089	3669	4281
chrvirus_gi|82503188|ref|NC_007605.1|_Human_herpesvirus_4_Type_1					0	0	1	0	0	0	0	0	0	5	0	1	0	0	0	1	0	0	0	1
chrvirus_gi|139424470|ref|NC_009334.1|_Human_herpesvirus_4_Type_2					0	0	0	0	0	0	0	0	0	0	0	1	0	0	0	0	0	0	1	0
