# Supplementary material for: A comprehensive next generation sequencing-based virome assessment in brain tissue suggests no major virus - tumor association
Source: Acta Neuropathol Commun. 2016 Jul 11;4:71. doi: 10.1186/s40478-016-0338-z (PMC4940872; doi:10.1186/s40478-016-0338-z)
Supplement: Additional file 10: File S7 — WGS meningioma. (XLS 61 kb) [file 40478_2016_338_MOESM10_ESM.xls]

## Sheet: Sheet2
RAW VALUES n=22	Normal				Tumor				Normal		Normal		Normal		Normal		Normal		Normal		Normal		Normal		Normal		Normal		Normal		Tumor				Tumor				Tumor				Tumor		Tumor				Tumor
	# of samples	% of samples	Min	Max	# of samples	% of samples	Min	Max	SRS376494		SRS376496		SRS376498		SRS376500		SRS376502		SRS376504		SRS376506		SRS376508		SRS376511		SRS376512		SRS376514		SRS376495				SRS376497				SRS376499				SRS376501		SRS376503				SRS376505
									SRR619137	SRR619138	SRR619143	SRR619144	SRR619149	SRR619150	SRR619155	SRR619156	SRR619159	SRR619160	SRR619165	SRR619166	SRR619171	SRR619172	SRR619177	SRR619178	SRR619183	SRR619184	SRR619189	SRR619190	SRR619195	SRR619196	SRR619139	SRR619140	SRR619141	SRR619142	SRR619145	SRR619146	SRR619147	SRR619148	SRR619151	SRR619152	SRR619153	SRR619154	SRR619157	SRR619158	SRR619161	SRR619162	SRR619163	SRR619164	SRR619167
Human	22	1	226841746	366965761	42	0.954545	207935630	360233783	284298232	293973330	348723429	226841746	306949174	251592691	311970236	292940046	306555812	274734849	311023646	286840498	284663379	317534065	366965761	241427015	332575688	264403930	280813534	289953829	323355691	274025990	324245037	323260850	267304243	302727347	340145171	348939928	248789557	228641273	315634973	252043570	248540054	260101641	209219310	214948713	338385580	296353598	238964429	254564553	322949988
EBV	4	0.181818	1	2	3	0.0681818	1	15	0	2	0	0	0	0	0	0	0	0	1	0	0	1	0	0	0	0	2	0	0	0	0	0	0	0	1	0	0	0	0	0	0	0	0	15	0	0	0	0	0
chrvirus_gi|9629267|ref|NC_001798.1|_Human_herpesvirus_2,_complete_genome	0	0	0	0	1	0.0227273	1	1	0	0	0	0	0	0	0	0	0	0	0	0	0	0	0	0	0	0	0	0	0	0	0	0	0	0	0	0	0	0	0	0	0	0	0	0	0	0	0	0	0
HHV 6/7	22	1	1161	2448	42	0.954545	545	1567	1397	1845	2448	2270	1406	1799	1699	1251	1407	2172	1390	1719	1217	1442	1677	1603	1639	1161	2206	2056	1461	1194	1567	1300	973	1025	1232	1144	1556	1385	1101	1100	1111	703	1255	1068	978	745	858	1096	820
chrvirus_gi|82503188|ref|NC_007605.1|_Human_herpesvirus_4_Type_1									0	1	0	0	0	0	0	0	0	0	0	0	0	1	0	0	0	0	0	0	0	0	0	0	0	0	1	0	0	0	0	0	0	0	0	11	0	0	0	0	0
chrvirus_gi|139424470|ref|NC_009334.1|_Human_herpesvirus_4_Type_2									0	1	0	0	0	0	0	0	0	0	1	0	0	0	0	0	0	0	2	0	0	0	0	0	0	0	0	0	0	0	0	0	0	0	0	4	0	0	0	0	0
chrvirus_gi|224020395|ref|NC_001664.2|_Human_herpesvirus_6A_complete_genome									2	0	0	0	0	1	0	0	0	0	0	0	0	0	0	1	0	0	1	0	0	0	0	0	0	0	0	1	0	2	0	0	0	0	0	0	0	0	0	0	0
chrvirus_gi|9633069|ref|NC_000898.1|_Human_herpesvirus_6B_complete_genome									8	3	5	4	1	3	3	2	0	5	2	10	0	0	1	3	2	1	9	1	1	0	1	1	1	2	2	0	1	5	0	4	0	0	3	0	3	3	3	2	3
chrvirus_gi|51874225|ref|NC_001716.2|_Human_herpesvirus_7,_complete_genome									1387	1842	2443	2266	1405	1795	1696	1249	1407	2167	1388	1709	1217	1442	1676	1599	1637	1160	2196	2055	1460	1194	1566	1299	972	1023	1230	1143	1555	1378	1101	1096	1111	703	1252	1068	975	742	855	1094	817
NORMALIZED VALUES: RPMH (Reads Per Mapped Human reads) n=22	Normal				Tumor				Normal		Normal		Normal		Normal		Normal		Normal		Normal		Normal		Normal		Normal		Normal		Tumor				Tumor				Tumor				Tumor		Tumor				Tumor
	# of samples	% of samples	Min	Max	# of samples	% of samples	Min	Max	SRS376494		SRS376496		SRS376498		SRS376500		SRS376502		SRS376504		SRS376506		SRS376508		SRS376511		SRS376512		SRS376514		SRS376495				SRS376497				SRS376499				SRS376501		SRS376503				SRS376505
									SRR619137	SRR619138	SRR619143	SRR619144	SRR619149	SRR619150	SRR619155	SRR619156	SRR619159	SRR619160	SRR619165	SRR619166	SRR619171	SRR619172	SRR619177	SRR619178	SRR619183	SRR619184	SRR619189	SRR619190	SRR619195	SRR619196	SRR619139	SRR619140	SRR619141	SRR619142	SRR619145	SRR619146	SRR619147	SRR619148	SRR619151	SRR619152	SRR619153	SRR619154	SRR619157	SRR619158	SRR619161	SRR619162	SRR619163	SRR619164	SRR619167
EBV	4	0.181818	0.00314927	0.00712216	3	0.0681818	0.00293992	0.0697841	0	0.00680334	0	0	0	0	0	0	0	0	0.00321519	0	0	0.00314927	0	0	0	0	0.00712216	0	0	0	0	0	0	0	0.00293992	0	0	0	0	0	0	0	0	0.0697841	0	0	0	0	0
chrvirus_gi|9629267|ref|NC_001798.1|_Human_herpesvirus_2,_complete_genome	0	0	0	0	1	0.0227273	0.00324483	0.00324483	0	0	0	0	0	0	0	0	0	0	0	0	0	0	0	0	0	0	0	0	0	0	0	0	0	0	0	0	0	0	0	0	0	0	0	0	0	0	0	0	0
HHV 6/7	22	1	4.2705	10.007	42	0.954545	1.91314	6.25428	4.91385	6.27608	7.01989	10.007	4.58056	7.15045	5.44603	4.2705	4.5897	7.9058	4.46911	5.99288	4.27523	4.54125	4.56991	6.63969	4.9282	4.39101	7.85575	7.09078	4.51824	4.35725	4.83276	4.02152	3.64005	3.38589	3.62198	3.2785	6.25428	6.05752	3.48821	4.36432	4.4701	2.70279	5.99849	4.96863	2.89019	2.51389	3.59049	4.30539	2.53909
chrvirus_gi|82503188|ref|NC_007605.1|_Human_herpesvirus_4_Type_1									0	0.00340167	0	0	0	0	0	0	0	0	0	0	0	0.00314927	0	0	0	0	0	0	0	0	0	0	0	0	0.00293992	0	0	0	0	0	0	0	0	0.051175	0	0	0	0	0
chrvirus_gi|139424470|ref|NC_009334.1|_Human_herpesvirus_4_Type_2									0	0.00340167	0	0	0	0	0	0	0	0	0.00321519	0	0	0	0	0	0	0	0.00712216	0	0	0	0	0	0	0	0	0	0	0	0	0	0	0	0	0.0186091	0	0	0	0	0
chrvirus_gi|224020395|ref|NC_001664.2|_Human_herpesvirus_6A_complete_genome									0.00703487	0	0	0	0	0.00397468	0	0	0	0	0	0	0	0	0	0.00414204	0	0	0.00356108	0	0	0	0	0	0	0	0	0.00286582	0	0.00874733	0	0	0	0	0	0	0	0	0	0	0
chrvirus_gi|9633069|ref|NC_000898.1|_Human_herpesvirus_6B_complete_genome									0.0281395	0.010205	0.014338	0.0176334	0.00325787	0.011924	0.0096163	0.00682734	0	0.0181994	0.00643038	0.0348626	0	0	0.00272505	0.0124261	0.00601367	0.00378209	0.0320497	0.00344882	0.00309257	0	0.00308409	0.00309348	0.00374106	0.0066066	0.00587984	0	0.00401946	0.0218683	0	0.0158703	0	0	0.014339	0	0.00886563	0.010123	0.0125542	0.00785655	0.00928936
chrvirus_gi|51874225|ref|NC_001716.2|_Human_herpesvirus_7,_complete_genome									4.87868	6.26587	7.00555	9.98934	4.57731	7.13455	5.43642	4.26367	4.5897	7.88761	4.46268	5.95802	4.27523	4.54125	4.56718	6.62312	4.92219	4.38723	7.82014	7.08734	4.51515	4.35725	4.82968	4.01843	3.63631	3.37928	3.6161	3.27564	6.25026	6.02691	3.48821	4.34845	4.4701	2.70279	5.98415	4.96863	2.88133	2.50377	3.57794	4.29753	2.5298
[truncated: 23 more columns]
