# Supplementary material for: A comprehensive next generation sequencing-based virome assessment in brain tissue suggests no major virus - tumor association
Source: Acta Neuropathol Commun. 2016 Jul 11;4:71. doi: 10.1186/s40478-016-0338-z (PMC4940872; doi:10.1186/s40478-016-0338-z)
Supplement: Additional file 11: File S8 — LGG clinical data. (XLSX 38 kb) [file 40478_2016_338_MOESM11_ESM.xlsx]

## Sheet: Clinical_Data
ID	Virus Status	Neoplasm Histologic Type Name	Gender	Diagnosis Age	Race Category	Tumor Site	Disease Free (Months)	Disease Free Status	Overall Survival (Months)	Overall Survival status
TCGA-S9-A6WD	HPV-16	Oligodendroglioma	Male	58	White	Supratentorial, Parietal Lobe	75.2	Disease Free	75.2	Alive
TCGA-FG-A711	HPV-16	Oligodendroglioma	Female	33	White	Supratentorial, Frontal Lobe	41.95	Recurred/Progressed	48.65	DECEASED
TCGA-VV-A829	HPV-16	Oligoastrocytoma	Male	44	White	Supratentorial, Frontal Lobe	37.02	Disease Free	37.02	Alive
TCGA-DU-A7TA	HPV-58	Oligodendroglioma	Male	32	White	Supratentorial, Occipital Lobe	84.26	Disease Free	84.26	Alive
TCGA-QH-A6CS	Hep B	Astrocytoma	Male	41	White	Supratentorial, Frontal Lobe	16.36	Recurred/Progressed	19.32	Alive
